# Supplementary material for: Valproate regulates inositol synthesis by reducing expression of myo-inositol-3-phosphate synthase
Source: Sci Rep. 2023 Sep 8;13:14844. doi: 10.1038/s41598-023-41936-2 (PMC10491628; doi:10.1038/s41598-023-41936-2)
Supplement: Supplementary file 2 — Supplementary Table S1. [file 41598_2023_41936_MOESM2_ESM.xlsx]

## Sheet: Spectral counts
Table S1: BioID2 protein-protein interaction screen
Yeast cells expressing either BioID2-MIPS or BioID2 unfused control were treated with or without VPA (1 mM) with excess biotin (n=4). Biotin labeled proteins were purified from WCEs with magnetic streptavidin beads and identified by MS proteomic analysis.
Values are spectral counts of purified biotinylated proteins identified in each sample type (4 biological replicates each).
Accession	Description	BioID2-MIPS (1)	BioID2-MIPS (2)	BioID2-MIPS (3)	BioID2-MIPS (4)	BioID2-MIPS Total	BioID2-MIPS +VPA (1)	BioID2-MIPS +VPA (2)	BioID2-MIPS +VPA (3)	BioID2-MIPS +VPA (4)	BioID2-MIPS +VPA Total	unfused BioID2 (1)	unfused BioID2 (2)	unfused BioID2 (3)	unfused BioID2 (4)	unfused BioID2 Total	unfused BioID2 +VPA (1)	unfused BioID2 +VPA (2)	unfused BioID2 +VPA (3)	unfused BioID2 +VPA (4)	unfused BioID2 +VPA Total
Q00955|ACAC_YEAST	Acetyl-CoA carboxylase	191	255	348	148	942	84	149	225	120	578	16	10	17	45	88	7	49	6	17	79
P11154|PYC1_YEAST	Pyruvate carboxylase 1	105	129	172	68	474	28	73	92	48	241	24	20	17	33	94	0	36	4	44	84
P32327|PYC2_YEAST	Pyruvate carboxylase 2	93	127	168	69	457	27	68	87	46	228	24	27	17	38	106	3	43	4	44	94
P32528|DUR1_YEAST	Urea amidolyase	53	83	141	24	301	15	51	57	15	138	14	6	10	20	50	1	26	4	15	46
P46672|ARC1_YEAST	tRNA-aminoacylation cofactor ARC1	48	69	90	40	247	24	44	67	31	166	33	27	39	51	150	0	46	7	49	102
P11986|INO1_YEAST	Inositol-3-phosphate synthase	13	9	30	13	65	5	5	24	15	49	0	0	0	0	0	0	0	0	0	0
P40509|COPE_YEAST	Coatomer subunit epsilon	4	8	14	9	35	3	2	4	2	11	3	2	4	3	12	0	3	0	6	9
P32874|HFA1_YEAST	Acetyl-CoA carboxylase mitochondrial	0	14	21	0	35	0	7	0	0	7	0	0	0	0	0	0	0	0	0	0
P15891|ABP1_YEAST	Actin-binding protein	4	6	10	0	20	0	0	0	0	0	1	0	0	0	1	0	0	0	5	5
P46669|RPA43_YEAST	DNA-directed RNA polymerase I subunit RPA43	5	4	8	0	17	0	0	0	0	0	3	0	1	0	4	0	0	0	7	7
Q05506|SYRC_YEAST	Arginine--tRNA ligase cytoplasmic	1	1	1	1	4	0	0	1	0	1	0	0	0	0	0	0	0	0	0	0
P46655|SYEC_YEAST	Glutamate--tRNA ligase cytoplasmic	0	1	2	0	3	0	0	1	0	1	0	0	0	0	0	0	0	0	0	0
P00360|G3P1_YEAST	Glyceraldehyde-3-phosphate dehydrogenase 1	0	2	1	0	3	0	0	0	0	0	2	1	1	4	8	0	1	0	1	2
P00358|G3P2_YEAST	Glyceraldehyde-3-phosphate dehydrogenase 2	0	2	1	0	3	0	0	0	3	3	2	1	1	4	8	0	1	0	1	2
P00359|G3P3_YEAST	Glyceraldehyde-3-phosphate dehydrogenase 3	0	2	1	0	3	0	0	0	3	3	2	1	1	4	8	0	1	0	1	2
P21965|MCK1_YEAST	Protein kinase MCK1	0	0	0	2	2	0	0	0	0	0	0	0	0	0	0	0	0	0	0	0
P02994|EF1A_YEAST	Elongation factor 1-alpha	0	0	2	0	2	0	0	0	0	0	0	0	0	0	0	0	0	0	0	0
P14540|ALF_YEAST	Fructose-bisphosphate aldolase	0	1	1	0	2	0	0	2	0	2	0	0	0	0	0	0	1	0	1	2
P38011|GBLP_YEAST	Guanine nucleotide-binding protein subunit beta-like protein	0	1	1	0	2	0	0	0	1	1	0	0	0	1	1	0	0	0	0	0
P54861|DNM1_YEAST	Dynamin-related protein DNM1	0	0	0	1	1	0	0	0	0	0	0	0	0	0	0	0	0	0	0	0
P37304|PAM1_YEAST	Protein PAM1	0	0	0	1	1	0	0	0	0	0	0	0	0	0	0	0	0	0	0	0
P46997|JJJ2_YEAST	J protein JJJ2	0	0	1	0	1	0	0	0	0	0	0	0	0	0	0	0	0	0	0	0
Q12499|NOP58_YEAST	Nucleolar protein 58	0	0	1	0	1	0	0	0	0	0	0	0	0	0	0	0	0	0	0	0
P36126|SPO14_YEAST	Phospholipase D1	0	0	1	0	1	0	0	0	0	0	0	0	0	0	0	0	0	0	0	0
P32909|SMY2_YEAST	Protein SMY2	0	0	1	0	1	0	0	0	0	0	0	0	0	0	0	0	0	0	0	0
P53100|YGT5_YEAST	Putative 2-hydroxyacid dehydrogenase YGL185C	0	0	1	0	1	0	0	0	0	0	0	0	0	0	0	0	0	0	0	0
P32789|ALK2_YEAST	Serine/threonine-protein kinase Haspin homolog ALK2	0	0	1	0	1	0	0	0	0	0	0	0	0	0	0	0	0	0	0	0
Q12749|SMC6_YEAST	Structural maintenance of chromosomes protein 6	0	0	1	0	1	0	0	0	0	0	0	0	0	0	0	0	1	0	0	1
P04801|SYTC_YEAST	Threonine--tRNA ligase cytoplasmic	0	0	1	0	1	0	0	0	0	0	0	0	0	0	0	0	0	0	0	0
P48015|GCST_YEAST	Aminomethyltransferase mitochondrial	0	1	0	0	1	2	0	0	0	2	0	0	0	0	0	0	0	0	0	0
P32835|GSP1_YEAST	GTP-binding nuclear protein GSP1/CNR1	1	0	0	0	1	1	0	0	1	2	0	0	0	0	0	0	0	0	0	0
P00937|TRPG_YEAST	Multifunctional tryptophan biosynthesis protein	0	1	0	0	1	0	0	0	0	0	0	0	0	0	0	0	0	0	0	0
P14832|CYPH_YEAST	Peptidyl-prolyl cis-trans isomerase	0	1	0	0	1	0	0	0	0	0	0	0	0	1	1	0	0	0	0	0
P25357|SNT1_YEAST	Probable DNA-binding protein SNT1	0	1	0	0	1	0	0	0	0	0	0	0	0	0	0	0	0	0	0	0
P50078|TOS2_YEAST	Protein TOS2	0	1	0	0	1	0	0	0	0	0	0	0	0	0	0	0	0	0	0	0
Q08972|NEW1_YEAST	[NU+] prion formation protein 1	0	0	0	0	0	0	0	0	0	0	0	0	0	0	0	0	0	0	1	1
P25367|RNQ1_YEAST	[PIN+] prion protein RNQ1	0	0	0	0	0	0	0	1	0	1	0	0	0	0	0	0	0	0	0	0
P60010|ACT_YEAST	Actin	0	0	0	0	0	0	0	0	1	1	0	0	0	0	0	0	0	0	0	0
P38281|APD1_YEAST	Actin patches distal protein 1	0	0	0	0	0	0	0	0	0	0	0	0	0	0	0	0	0	0	1	1
P38885|AIM46_YEAST	Altered inheritance of mitochondria protein 46 mitochondrial	0	0	0	0	0	0	0	0	0	0	1	0	0	0	1	0	0	0	0	0
P53886|APC1_YEAST	Anaphase-promoting complex subunit 1	0	0	0	0	0	0	0	1	0	1	0	0	0	0	0	0	0	0	0	0
P46682|AP3B_YEAST	AP-3 complex subunit beta	0	0	0	0	0	0	0	0	0	0	0	0	0	1	1	0	0	0	0	0
Q08409|AUS1_YEAST	ATP-dependent permease AUS1	0	0	0	0	0	0	0	0	0	0	1	0	0	0	1	0	0	0	0	0
P25356|BPH1_YEAST	Beige protein homolog 1	0	0	0	0	0	0	0	0	0	0	0	1	0	0	1	0	0	0	0	0
P23291|KC11_YEAST	Casein kinase I homolog 1	0	0	0	0	0	0	1	0	0	1	0	0	0	0	0	0	0	0	0	0
P23292|KC12_YEAST	Casein kinase I homolog 2	0	0	0	0	0	0	1	0	0	1	0	0	0	0	0	0	0	0	0	0
P40541|SCC3_YEAST	Cohesin subunit SCC3	0	0	0	0	0	1	0	0	0	1	1	0	0	0	1	0	0	0	0	0
P13382|DPOA_YEAST	DNA polymerase alpha catalytic subunit A	0	0	0	0	0	0	0	0	0	0	0	0	0	0	0	1	0	0	0	1
P15436|DPOD_YEAST	DNA polymerase delta catalytic subunit	0	0	0	0	0	0	0	0	0	0	1	0	0	0	1	0	0	0	0	0
P10964|RPA1_YEAST	DNA-directed RNA polymerase I subunit RPA190	0	0	0	0	0	0	0	0	0	0	1	0	0	0	1	0	0	0	0	0
P04050|RPB1_YEAST	DNA-directed RNA polymerase II subunit RPB1	0	0	0	0	0	0	0	0	0	0	1	0	0	0	1	0	0	0	0	0
P32829|MRE11_YEAST	Double-strand break repair protein MRE11	0	0	0	0	0	0	0	1	0	1	0	0	0	0	0	0	0	0	0	0
P38071|ETR1_YEAST	Enoyl-[acyl-carrier-protein] reductase mitochondrial	0	0	0	0	0	0	0	0	0	0	0	0	1	0	1	0	0	0	0	0
P19097|FAS2_YEAST	Fatty acid synthase subunit alpha	0	0	0	0	0	0	0	0	0	0	0	0	0	0	0	0	0	0	1	1
Q03002|FRK1_YEAST	Fatty acyl-CoA synthetase and RNA processing-associated kinase 1	0	0	0	0	0	0	0	0	0	0	0	0	1	0	1	0	0	0	0	0
P53739|FPK1_YEAST	Flippase kinase 1	0	0	0	0	0	0	0	0	0	0	0	0	0	0	0	0	0	0	0	0
P10591|HSP71_YEAST	Heat shock protein SSA1	0	0	0	0	0	0	0	0	1	1	0	0	0	0	0	0	0	0	0	0
P10592|HSP72_YEAST	Heat shock protein SSA2	0	0	0	0	0	0	0	0	1	1	0	0	0	0	0	0	0	0	0	0
P02293|H2B1_YEAST	Histone H2B.1	0	0	0	0	0	0	0	0	1	1	0	0	0	0	0	0	0	0	0	0
P02294|H2B2_YEAST	Histone H2B.2	0	0	0	0	0	0	0	0	1	1	0	0	0	0	0	0	0	0	0	0
Q12038|SRO7_YEAST	Lethal(2) giant larvae protein homolog SRO7	0	0	0	0	0	1	0	0	0	1	0	0	0	0	0	0	0	0	0	0
P42839|VNX1_YEAST	Low affinity vacuolar monovalent cation/H(+) antiporter	0	0	0	0	0	0	0	1	0	1	0	0	0	0	0	0	0	0	0	0
Q12387|NAA25_YEAST	N-terminal acetyltransferase B complex subunit MDM20	0	0	0	0	0	0	0	0	0	0	0	1	1	0	2	0	0	0	0	0
Q12374|NCA2_YEAST	Nuclear control of ATPase protein 2	0	0	0	0	0	0	0	0	0	0	0	0	0	0	0	1	0	1	0	2
Q12460|NOP56_YEAST	Nucleolar protein 56	0	0	0	0	0	0	0	0	0	0	0	0	1	0	1	0	0	0	0	0
P15202|CATA_YEAST	Peroxisomal catalase A	0	0	0	0	0	0	0	0	0	0	0	0	0	0	0	0	0	1	0	1
P40559|INP51_YEAST	Phosphatidylinositol 4 5-bisphosphate 5-phosphatase INP51	0	0	0	0	0	0	1	0	0	1	0	0	0	0	0	0	0	0	0	0
P22470|SAN1_YEAST	Protein SAN1	0	0	0	0	0	0	0	1	0	1	0	0	0	0	0	0	0	0	0	0
P53172|SDS23_YEAST	Protein SDS23	0	0	0	0	0	0	0	0	0	0	0	0	0	0	0	0	0	0	1	1
P23201|SPA2_YEAST	Protein SPA2	0	0	0	0	0	0	0	0	0	0	1	0	0	0	1	0	0	0	0	0
A0A023PXH9|YD149_YEAST	Putative uncharacterized membrane protein YDR149C	0	0	0	0	0	0	0	0	0	0	0	0	0	0	0	0	0	0	1	1
P06169|PDC1_YEAST	Pyruvate decarboxylase isozyme 1	0	0	0	0	0	0	0	0	0	0	1	0	0	2	3	0	0	0	0	0
P40517|YRB2_YEAST	Ran-specific GTPase-activating protein 2	0	0	0	0	0	0	0	0	1	1	0	0	0	0	0	0	0	0	0	0
P22219|VPS15_YEAST	Serine/threonine-protein kinase VPS15	0	0	0	0	0	0	1	1	0	2	0	0	0	0	0	0	0	0	0	0
Q02875|SYH1_YEAST	SMY2 homolog 2	0	0	0	0	0	0	0	0	0	0	0	0	0	0	0	1	0	0	0	1
P47037|SMC3_YEAST	Structural maintenance of chromosomes protein 3	0	0	0	0	0	0	0	0	0	0	0	0	0	0	0	1	0	0	0	1
P34251|YKK7_YEAST	Uncharacterized oxidoreductase YKL107W	0	0	0	0	0	0	0	0	0	0	0	0	0	0	0	0	0	0	1	1
P53950|VAC7_YEAST	Vacuolar segregation protein 7	0	0	0	0	0	0	0	0	0	0	0	0	0	0	0	0	0	0	1	1
Q03177|YMZ2_YEAST	WD repeat-containing protein YMR102C	0	0	0	0	0	0	0	0	0	0	1	0	0	0	1	0	0	0	0	0

## Sheet: Enrichment analysis
Yeast cells expressing either BioID2-MIPS or BioID2 unfused control were treated with or without VPA (1 mM) with excess biotin (n=4). Biotin labeled proteins were purified from WCEs with magnetic streptavidin beads and identified by MS proteomic analysis.
Values are total spectral counts of purified biotinylated proteins (4 biological replicates each).
Italic text indicates naturally biotynylated carboxylases which were used to normalize for variations of strain biotinylation activity and streptavidin purification efficiency.
Fold enrichment analysis was performed to determine MIPS specific interactions (BioID2-MIPS/unfused BioID) with or without VPA treatments and VPA-induced interactions (+VPA/-VPA).
“enriched” indicates incalculable enrichments (due to an unfused BioID2 spectral count of zero).
						0.540548	0.302165	0.0831169	0.0741703	←Normalization values (sample carboxylases/total carboxylases)
						1	0.558996	0.153764	0.137213	←Normalization factor
Accession	Description	BioID2-MIPS -VPA Total	BioID2-MIPS +VPA Total	unfused BioID2 -VPA Total	unfused BioID2 +VPA Total	BioID2-MIPS -VPA Total (Normalized to carboxylases)	BioID2-MIPS +VPA Total (Normalized to carboxylases)	unfused BioID2 -VPA Total (Normalized to carboxylases)	unfused BioID2 +VPA Total (Normalized to carboxylases)	BioID2-MIPS -VPA/ unfused BioID2 -VPA enrichment	BioID2-MIPS +VPA/ unfused BioID2 +VPA enrichment	+VPA / -VPA enrichment
Q00955|ACAC_YEAST	Acetyl-CoA carboxylase	942	578	88	79	942	1034	572.306	575.747	1.64597	1.79592	1.0911
P11154|PYC1_YEAST	Pyruvate carboxylase 1	474	241	94	84	474	431.13	611.326	612.187	0.775363	0.704246	0.908278
P32327|PYC2_YEAST	Pyruvate carboxylase 2	457	228	106	94	457	407.874	689.368	685.066	0.662926	0.595379	0.898108
P32528|DUR1_YEAST	Urea amidolyase	301	138	50	46	301	246.871	325.174	335.245	0.925659	0.73639	0.79553
P46672|ARC1_YEAST	tRNA-aminoacylation cofactor ARC1	247	166	150	102	247	296.961	975.521	743.37	0.253198	0.399479	1.57773
P11986|INO1_YEAST	Inositol-3-phosphate synthase	65	49	0	0	65	87.6571	0	0	enriched	enriched	N/A
P40509|COPE_YEAST	Coatomer subunit epsilon	35	11	12	9	35	19.6781	78.0417	65.5914	0.448478	0.300011	0.668952
P32874|HFA1_YEAST	Acetyl-CoA carboxylase mitochondrial	35	7	0	0	35	12.5224	0	0	enriched	enriched	N/A
P15891|ABP1_YEAST	Actin-binding protein	20	0	1	5	20	0	6.50347	36.4397	3.07528	N/A	N/A
P46669|RPA43_YEAST	DNA-directed RNA polymerase I subunit RPA43	17	0	4	7	17	0	26.0139	51.0156	0.653497	N/A	N/A
Q05506|SYRC_YEAST	Arginine--tRNA ligase cytoplasmic	4	1	0	0	4	1.78892	0	0	enriched	enriched	N/A
P46655|SYEC_YEAST	Glutamate--tRNA ligase cytoplasmic	3	1	0	0	3	1.78892	0	0	enriched	enriched	N/A
P00360|G3P1_YEAST	Glyceraldehyde-3-phosphate dehydrogenase 1	3	0	8	2	3	0	52.0278	14.5759	0.0576615	N/A	N/A
P00358|G3P2_YEAST	Glyceraldehyde-3-phosphate dehydrogenase 2	3	3	8	2	3	5.36676	52.0278	14.5759	0.0576615	0.368195	6.38545
P00359|G3P3_YEAST	Glyceraldehyde-3-phosphate dehydrogenase 3	3	3	8	2	3	5.36676	52.0278	14.5759	0.0576615	0.368195	6.38545
P21965|MCK1_YEAST	Protein kinase MCK1	2	0	0	0	2	0	0	0	enriched	N/A	N/A
P02994|EF1A_YEAST	Elongation factor 1-alpha	2	0	0	0	2	0	0	0	enriched	N/A	N/A
P14540|ALF_YEAST	Fructose-bisphosphate aldolase	2	2	0	2	2	3.57784	0	14.5759	enriched	0.245463	N/A
P38011|GBLP_YEAST	Guanine nucleotide-binding protein subunit beta-like protein	2	1	1	0	2	1.78892	6.50347	0	0.307528	enriched	N/A
P54861|DNM1_YEAST	Dynamin-related protein DNM1	1	0	0	0	1	0	0	0	enriched	N/A	N/A
P37304|PAM1_YEAST	Protein PAM1	1	0	0	0	1	0	0	0	enriched	N/A	N/A
P46997|JJJ2_YEAST	J protein JJJ2	1	0	0	0	1	0	0	0	enriched	N/A	N/A
Q12499|NOP58_YEAST	Nucleolar protein 58	1	0	0	0	1	0	0	0	enriched	N/A	N/A
P36126|SPO14_YEAST	Phospholipase D1	1	0	0	0	1	0	0	0	enriched	N/A	N/A
P32909|SMY2_YEAST	Protein SMY2	1	0	0	0	1	0	0	0	enriched	N/A	N/A
P53100|YGT5_YEAST	Putative 2-hydroxyacid dehydrogenase YGL185C	1	0	0	0	1	0	0	0	enriched	N/A	N/A
P32789|ALK2_YEAST	Serine/threonine-protein kinase Haspin homolog ALK2	1	0	0	0	1	0	0	0	enriched	N/A	N/A
Q12749|SMC6_YEAST	Structural maintenance of chromosomes protein 6	1	0	0	1	1	0	0	7.28794	enriched	N/A	N/A
P04801|SYTC_YEAST	Threonine--tRNA ligase cytoplasmic	1	0	0	0	1	0	0	0	enriched	N/A	N/A
P48015|GCST_YEAST	Aminomethyltransferase mitochondrial	1	2	0	0	1	3.57784	0	0	enriched	enriched	N/A
P32835|GSP1_YEAST	GTP-binding nuclear protein GSP1/CNR1	1	2	0	0	1	3.57784	0	0	enriched	enriched	N/A
P00937|TRPG_YEAST	Multifunctional tryptophan biosynthesis protein	1	0	0	0	1	0	0	0	enriched	N/A	N/A
P14832|CYPH_YEAST	Peptidyl-prolyl cis-trans isomerase	1	0	1	0	1	0	6.50347	0	0.153764	N/A	N/A
P25357|SNT1_YEAST	Probable DNA-binding protein SNT1	1	0	0	0	1	0	0	0	enriched	N/A	N/A
P50078|TOS2_YEAST	Protein TOS2	1	0	0	0	1	0	0	0	enriched	N/A	N/A
Q08972|NEW1_YEAST	[NU+] prion formation protein 1	0	0	0	1	0	0	0	7.28794	N/A	N/A	N/A
P25367|RNQ1_YEAST	[PIN+] prion protein RNQ1	0	1	0	0	0	1.78892	0	0	N/A	enriched	N/A
P60010|ACT_YEAST	Actin	0	1	0	0	0	1.78892	0	0	N/A	enriched	N/A
P38281|APD1_YEAST	Actin patches distal protein 1	0	0	0	1	0	0	0	7.28794	N/A	N/A	N/A
P38885|AIM46_YEAST	Altered inheritance of mitochondria protein 46 mitochondrial	0	0	1	0	0	0	6.50347	0	N/A	N/A	N/A
P53886|APC1_YEAST	Anaphase-promoting complex subunit 1	0	1	0	0	0	1.78892	0	0	N/A	enriched	N/A
P46682|AP3B_YEAST	AP-3 complex subunit beta	0	0	1	0	0	0	6.50347	0	N/A	N/A	N/A
Q08409|AUS1_YEAST	ATP-dependent permease AUS1	0	0	1	0	0	0	6.50347	0	N/A	N/A	N/A
P25356|BPH1_YEAST	Beige protein homolog 1	0	0	1	0	0	0	6.50347	0	N/A	N/A	N/A
P23291|KC11_YEAST	Casein kinase I homolog 1	0	1	0	0	0	1.78892	0	0	N/A	enriched	N/A
P23292|KC12_YEAST	Casein kinase I homolog 2	0	1	0	0	0	1.78892	0	0	N/A	enriched	N/A
P40541|SCC3_YEAST	Cohesin subunit SCC3	0	1	1	0	0	1.78892	6.50347	0	N/A	enriched	N/A
P13382|DPOA_YEAST	DNA polymerase alpha catalytic subunit A	0	0	0	1	0	0	0	7.28794	N/A	N/A	N/A
P15436|DPOD_YEAST	DNA polymerase delta catalytic subunit	0	0	1	0	0	0	6.50347	0	N/A	N/A	N/A
P10964|RPA1_YEAST	DNA-directed RNA polymerase I subunit RPA190	0	0	1	0	0	0	6.50347	0	N/A	N/A	N/A
P04050|RPB1_YEAST	DNA-directed RNA polymerase II subunit RPB1	0	0	1	0	0	0	6.50347	0	N/A	N/A	N/A
P32829|MRE11_YEAST	Double-strand break repair protein MRE11	0	1	0	0	0	1.78892	0	0	N/A	enriched	N/A
P38071|ETR1_YEAST	Enoyl-[acyl-carrier-protein] reductase mitochondrial	0	0	1	0	0	0	6.50347	0	N/A	N/A	N/A
P19097|FAS2_YEAST	Fatty acid synthase subunit alpha	0	0	0	1	0	0	0	7.28794	N/A	N/A	N/A
Q03002|FRK1_YEAST	Fatty acyl-CoA synthetase and RNA processing-associated kinase 1	0	0	1	0	0	0	6.50347	0	N/A	N/A	N/A
P53739|FPK1_YEAST	Flippase kinase 1	0	0	0	0	0	0	0	0	N/A	N/A	N/A
P10591|HSP71_YEAST	Heat shock protein SSA1	0	1	0	0	0	1.78892	0	0	N/A	enriched	N/A
P10592|HSP72_YEAST	Heat shock protein SSA2	0	1	0	0	0	1.78892	0	0	N/A	enriched	N/A
P02293|H2B1_YEAST	Histone H2B.1	0	1	0	0	0	1.78892	0	0	N/A	enriched	N/A
P02294|H2B2_YEAST	Histone H2B.2	0	1	0	0	0	1.78892	0	0	N/A	enriched	N/A
Q12038|SRO7_YEAST	Lethal(2) giant larvae protein homolog SRO7	0	1	0	0	0	1.78892	0	0	N/A	enriched	N/A
P42839|VNX1_YEAST	Low affinity vacuolar monovalent cation/H(+) antiporter	0	1	0	0	0	1.78892	0	0	N/A	enriched	N/A
Q12387|NAA25_YEAST	N-terminal acetyltransferase B complex subunit MDM20	0	0	2	0	0	0	13.0069	0	N/A	N/A	N/A
Q12374|NCA2_YEAST	Nuclear control of ATPase protein 2	0	0	0	2	0	0	0	14.5759	N/A	N/A	N/A
Q12460|NOP56_YEAST	Nucleolar protein 56	0	0	1	0	0	0	6.50347	0	N/A	N/A	N/A
P15202|CATA_YEAST	Peroxisomal catalase A	0	0	0	1	0	0	0	7.28794	N/A	N/A	N/A
P40559|INP51_YEAST	Phosphatidylinositol 4 5-bisphosphate 5-phosphatase INP51	0	1	0	0	0	1.78892	0	0	N/A	enriched	N/A
P22470|SAN1_YEAST	Protein SAN1	0	1	0	0	0	1.78892	0	0	N/A	enriched	N/A
P53172|SDS23_YEAST	Protein SDS23	0	0	0	1	0	0	0	7.28794	N/A	N/A	N/A
P23201|SPA2_YEAST	Protein SPA2	0	0	1	0	0	0	6.50347	0	N/A	N/A	N/A
A0A023PXH9|YD149_YEAST	Putative uncharacterized membrane protein YDR149C	0	0	0	1	0	0	0	7.28794	N/A	N/A	N/A
P06169|PDC1_YEAST	Pyruvate decarboxylase isozyme 1	0	0	3	0	0	0	19.5104	0	N/A	N/A	N/A
P40517|YRB2_YEAST	Ran-specific GTPase-activating protein 2	0	1	0	0	0	1.78892	0	0	N/A	enriched	N/A
P22219|VPS15_YEAST	Serine/threonine-protein kinase VPS15	0	2	0	0	0	3.57784	0	0	N/A	enriched	N/A
Q02875|SYH1_YEAST	SMY2 homolog 2	0	0	0	1	0	0	0	7.28794	N/A	N/A	N/A
P47037|SMC3_YEAST	Structural maintenance of chromosomes protein 3	0	0	0	1	0	0	0	7.28794	N/A	N/A	N/A
P34251|YKK7_YEAST	Uncharacterized oxidoreductase YKL107W	0	0	0	1	0	0	0	7.28794	N/A	N/A	N/A
P53950|VAC7_YEAST	Vacuolar segregation protein 7	0	0	0	1	0	0	0	7.28794	N/A	N/A	N/A
Q03177|YMZ2_YEAST	WD repeat-containing protein YMR102C	0	0	1	0	0	0	6.50347	0	N/A	N/A	N/A

## Sheet: Table 1 in manuscript
		1	0.558996	0.153764	0.137213	←Normalization factors
Accession	Description	BioID2-MIPS -VPA Total (Normalized to carboxylases)	BioID2-MIPS +VPA Total (Normalized to carboxylases)	unfused BioID2 -VPA Total (Normalized to carboxylases)	unfused BioID2 +VPA Total (Normalized to carboxylases)	BioID2-MIPS -VPA/ unfused BioID2 -VPA enrichment	BioID2-MIPS +VPA/ unfused BioID2 +VPA enrichment	+VPA / -VPA enrichment
ACAC	Acetyl-CoA carboxylase	942	1034	572.306	575.747	1.64597	1.79592	1.0911
PYC1	Pyruvate carboxylase 1	474	431.13	611.326	612.187	0.775363	0.704246	0.908278
PYC2	Pyruvate carboxylase 2	457	407.874	689.368	685.066	0.662926	0.595379	0.898108
DUR1	Urea amidolyase	301	246.871	325.174	335.245	0.925659	0.73639	0.79553
ARC1	tRNA-aminoacylation cofactor ARC1	247	296.961	975.521	743.37	0.253198	0.399479	1.57773
INO1	Inositol-3-phosphate synthase	65	87.6571	0	0	enriched	enriched	N/A
COPE	Coatomer subunit epsilon	35	19.6781	78.0417	65.5914	0.448478	0.300011	0.668952
HFA1	Acetyl-CoA carboxylase mitochondrial	35	12.5224	0	0	enriched	enriched	N/A
ABP1	Actin-binding protein	20	0	6.50347	36.4397	3.07528	0	0
RPA43	DNA-directed RNA polymerase I subunit RPA43	17	0	26.0139	51.0156	0.653497	0	0
SYRC	Arginine--tRNA ligase cytoplasmic	4	1.78892	0	0	enriched	enriched	N/A
SYEC	Glutamate--tRNA ligase cytoplasmic	3	1.78892	0	0	enriched	enriched	N/A
G3P1	Glyceraldehyde-3-phosphate dehydrogenase 1	3	0	52.0278	14.5759	0.0576615	0	0
G3P2	Glyceraldehyde-3-phosphate dehydrogenase 2	3	5.36676	52.0278	14.5759	0.0576615	0.368195	6.38545
G3P3	Glyceraldehyde-3-phosphate dehydrogenase 3	3	5.36676	52.0278	14.5759	0.0576615	0.368195	6.38545
MCK1	Protein kinase MCK1	2	0	0	0	enriched	enriched	N/A
