# Supplementary material for: Valproate regulates inositol synthesis by reducing expression of myo-inositol-3-phosphate synthase
Source: Sci Rep. 2023 Sep 8;13:14844. doi: 10.1038/s41598-023-41936-2 (PMC10491628; doi:10.1038/s41598-023-41936-2)
Supplement: Supplementary file 3 — Supplementary Table S2. [file 41598_2023_41936_MOESM3_ESM.xlsx]

## Sheet: Sheet1
Table S2: The 15 K-CLiP hit proteins (∞ >2.0-fold in ATP-PCL with UV vs ATP-PCL no UV samples)
Raw values from MaxQuant label-free quantitation (Table S3) are shown in blue columns, with possible contaminants and the reverse peptides removed.
Enrichment values (highlighted in green) were calculated by dividing the intesities of bead control by Experiment (columns G and N) or dividing the intensities of the Experiment by ATP control (columns H and O) and No UV control (columns I and P).
When the intensities of bead control, ATP control, or No UV control was 0 (no peptides present), the fold enrichment is indicated as "∞", which is the highest possible fold enrichment.
The 15 hit proteins (rows 12-26) were identified by >2.0-fold enrichment in Experiment compared to No UV samples, and lower intensities in the bead control compared to the experiment samples, in 2 out of 2 trials. The ATP control was removed from further calculations because the background levels were too high.
Proteins are in order in terms of reproducibility (column Q), with 15 hits in 2 out of 2 trials in yellow rows 12-26.
Within the hit list grouping, proteins are ordered by average fold enrichment in Experiment vs No UV samples (column R). Only those trials with numerical values were used to calculate the average enrichment.
Proteins with more than one Gene name indicate that the identified peptide is found in more than one isoform of that protein.
		Trial 1 Raw Intensities				Trial 1 Enrichment Values			Trial 2 Raw Intensities				Trial 2 Enrichment Values			Trials enriched	Average enrichment
Protein names	Gene names	Bead Control	ATP	No UV	Exp	Beads/Exp	Exp/ATP	Exp/No UV	Bead Control	ATP	No UV	Exp	Beads/Exp	Exp/ATP	Exp/No UV
Serine/threonine-protein kinase AKL1	AKL1	0	2053700	0	201230	0	0.0979841	∞	0	84375	0	98551	0	1.16801	∞	2	∞
60S ribosomal protein L37-A	RPL37A	287340	0	0	439480	0.653818	∞	∞	0	255160	0	144370	0	0.565802	∞	2	∞
Heat shock protein SSA2	SSA2	0	285300	0	338870	0	1.18777	∞	0	0	0	521070	0	∞	∞	2	∞
Translationally-controlled tumor protein homolog	TMA19	0	0	0	427170	0	∞	∞	0	0	0	196890	0	∞	∞	2	∞
Cerevisin	PRB1	13185000	41626000	1999100	24929000	0.528902	0.598881	12.4701	815320	20681000	0	3140700	0.259598	0.151864	∞	2	56.2351
Saccharopepsin	PEP4	7972100	11565000	0	8523600	0.935297	0.737017	∞	0	465480	670040	5220400	0	11.2151	7.79118	2	53.8956
Exocyst complex component EXO70	EXO70	28070000	15641000	0	31486000	0.891507	2.01304	∞	0	6196900	8260000	55524000	0	8.95996	6.72203	2	53.361
Serine/threonine-protein kinase PTK2/STK2	PTK2	0	998170	579820	1259000	0	1.26131	2.17136	0	457430	0	440030	0	0.961961	∞	2	51.0857
RNA-binding protein SGN1	SGN1	2434000	0	92234	2850100	0.854005	∞	30.9008	0	0	598850	2066500	0	∞	3.45078	2	17.1758
40S ribosomal protein S11-B;40S ribosomal protein S11-A	RPS11B;RPS11A	2157100	6742800	398020	3649500	0.591067	0.541244	9.16914	58033	8595300	137680	2168400	0.0267631	0.252277	15.7496	2	12.4594
60S ribosomal protein L2-B;60S ribosomal protein L2-A	RPL2B;RPL2A	6713200	20815000	2171600	13052000	0.514343	0.627048	6.01031	534010	6928600	2289900	5833700	0.0915388	0.841974	2.54758	2	4.27895
Protein PAL1	PAL1	1265400	2687000	639380	2335300	0.541858	0.869111	3.65244	46585	956030	184100	718290	0.0648554	0.751326	3.90163	2	3.77704
60S ribosomal protein L28	RPL28	11520000	13410000	4878100	17479000	0.659077	1.30343	3.58316	2185800	28364000	3722100	10583000	0.206539	0.373114	2.84329	2	3.21322
Protein HBT1	HBT1	7988100	6742900	12218000	24526000	0.325699	3.63731	2.00737	1036700	8174600	3694400	12453000	0.083249	1.52338	3.37078	2	2.68907
Heat shock protein SSA1	SSA1	17065000	16688000	10339000	22989000	0.742312	1.37758	2.22352	2542300	15978000	5861100	14543000	0.174813	0.910189	2.48127	2	2.3524
Elongation factor 2	EFT1	448460000	770700000	1142800	1734700	258.523	0.00225081	1.51794	491780000	882550000	629380	830450000	0.592185	0.940967	1319.47	1	660.496
Multiprotein-bridging factor 1	MBF1	2237300	2861800	0	2062400	1.0848	0.720665	∞	0	1533300	0	1886700	0	1.23048	∞	1	∞
Uncharacterized protein YJR098C		1680400000	3645700000	0	543590000	3.0913	0.149104	∞	0	731780000	0	827560000	0	1.13089	∞	1	∞
La protein homolog	LHP1	968250	366550	0	610240	1.58667	1.66482	∞	0	0	0	511120	0	∞	∞	1	∞
Protein phosphatase 1 regulatory subunit SDS22	SDS22	3654700	0	0	654510	5.58387	∞	∞	389870	0	0	1124700	0.346644	∞	∞	1	∞
Ribonucleoside-diphosphate reductase small chain 1	RNR2	2107000	3442200	77123	2019700	1.04322	0.586747	26.188	0	2559300	0	1282000	0	0.500918	∞	1	63.094
Transposon Ty1-DR4 Gag-Pol polyprotein;Capsid protein;Ty1 protease;Integrase;Reverse transcriptase/ribonuclease H;Transposon Ty1-NL2 Gag-Pol polyprotein;Capsid protein;Ty1 protease;Integrase;Reverse transcriptase/ribonuclease H;Transposon Ty1-OR Gag-Pol polyprotein;Capsid protein;Ty1 protease;Integrase;Reverse transcriptase/ribonuclease H;Transposon Ty1-PL Gag-Pol polyprotein;Capsid protein;Ty1 p…	TY1B-DR4;TY1B-NL2;TY1B-OR;TY1B-PL;TY1B-GR3;TY1B-GR2;TY1B-GR1;TY1B-ML1;TY1B-MR2;TY1B-DR1;TY1B-ER2;TY1B-ER1;TY1B-ML2;TY1B-JR2;TY1B-JR1;TY1B-PR3;TY1B-PR1;TY1B-LR4;TY1B-LR3;TY1B-LR2;TY1B-DR6;TY1B-DR5;TY1B-BR;TY1B-PR2;TY1B-H;TY1A-PR3;TY1A-GR2;TY1A-NL2;TY1A-BR;TY1A-GR1;TY1A-ML1;TY1A-DR1;TY1A-JR2;TY1A-ML2;TY1A-LR3;TY1A-JR1;TY1A-PL;TY1A-LR2;TY1A-ER1;TY1A-DR6;TY1A-MR2;TY1A-LR1;TY1A-GR3;TY1A-ER2;TY1A-DR5;T…	8095600	544040	165900	2607100	3.10521	4.79211	15.7149	220970	195480	0	1121300	0.197066	5.73614	∞	1	57.8574
Peroxisomal acyl-coenzyme A thioester hydrolase 1	TES1	3773500	4510000	0	2618800	1.44093	0.580665	∞	107050	1905200	186000	1563200	0.0684813	0.820491	8.4043	1	54.2022
ATP-dependent molecular chaperone HSC82;ATP-dependent molecular chaperone HSP82	HSC82;HSP82	6300600	4183900	0	1122200	5.61451	0.268219	∞	205170	0	702950	4061900	0.0505108	∞	5.77836	1	52.8892
Protein GTS1	GTS1	1717000	1247800	0	521220	3.29419	0.417711	∞	0	0	218750	608950	0	∞	2.78377	1	51.3919
Protein ASI1	ASI1	19339000	21169000	7412500	13431000	1.43988	0.634465	1.81194	2699700	16858000	0	16440000	0.164215	0.975205	∞	1	50.906
Triosephosphate isomerase	TPI1	1581100	1494700	442260	773690	2.04358	0.517622	1.7494	0	0	0	863040	0	∞	∞	1	50.8747
40S ribosomal protein S12	RPS12	0	0	0	1672100	0	∞	∞	194890	969260	915450	1589900	0.12258	1.64032	1.73674	1	50.8684
Fatty acid synthase subunit beta;3-hydroxyacyl-[acyl-carrier-protein] dehydratase;Enoyl-[acyl-carrier-protein] reductase [NADH];[Acyl-carrier-protein] acetyltransferase;[Acyl-carrier-protein] malonyltransferase;S-acyl fatty acid synthase thioesterase	FAS1	326150	614710	164300	224580	1.45227	0.365343	1.36689	0	0	0	155520	0	∞	∞	1	50.6834
60S ribosomal protein L32	RPL32	7157700	26899000	0	9554800	0.749121	0.35521	∞	258830	17195000	7490500	8339200	0.0310377	0.484978	1.1133	1	50.5567
40S ribosomal protein S29-A	RPS29A	0	882530	0	2884300	0	3.26822	∞	1287700	2759800	2154300	2208400	0.583092	0.800203	1.02511	1	50.5126
Serine hydroxymethyltransferase, cytosolic	SHM2	10786000	1620800	530020	333480	32.3438	0.20575	0.629184	267760	3208600	0	1121300	0.238794	0.349467	∞	1	50.3146
AMP deaminase	AMD1	0	0	567130	261800	0	∞	0.461623	0	0	0	368570	0	∞	∞	1	50.2308
Transaldolase	TAL1	180550	657790	0	911030	0.198182	1.38499	∞	0	0	72220	0	∞	0	0	1	50
60S ribosomal protein L24-A	RPL24A	0	419260	0	560810	0	1.33762	∞	0	354780	0	0	∞	0	0	1	50
Nuclear distribution protein nudE homolog 1	NDL1	0	1098700	0	447600	0	0.407391	∞	0	0	0	0	∞	0	0	1	50
Suppressor of yeast profilin deletion	SYP1	0	0	387770	0	∞	0	0	105830	242920	0	223500	0.473512	0.920056	∞	1	50
Acetolactate synthase small subunit, mitochondrial	ILV6	1944400	0	0	0	∞	0	0	0	599540	0	394170	0	0.657454	∞	1	50
40S ribosomal protein S29-B	RPS29B	0	0	0	928060	0	∞	∞	0	0	118260	0	∞	0	0	1	50
Pre-mRNA-splicing factor CWC26	BUD13	0	0	0	226700	0	∞	∞	0	0	121530	0	∞	0	0	1	50
Protein SQS1	SQS1	0	0	0	361010	0	∞	∞	0	0	408010	0	∞	0	0	1	50
RNA annealing protein YRA1	YRA1	0	0	0	719360	0	∞	∞	296680	0	662310	0	∞	0	0	1	50
40S ribosomal protein S30-B;40S ribosomal protein S30-A	RPS30B;RPS30A	0	0	0	49083	0	∞	∞	103600	88125	0	0	∞	0	0	1	50
Serine/threonine-protein phosphatase 1 regulatory subunit GAC1	GAC1	0	0	0	8383700	0	∞	∞	0	2586600	0	0	∞	0	0	1	50
ATP-dependent RNA helicase SUB2	SUB2	0	0	0	207930	0	∞	∞	0	0	0	0	∞	0	0	1	50
CTD kinase subunit gamma	CTK3	0	0	0	340480	0	∞	∞	0	0	0	0	∞	0	0	1	50
Putative uncharacterized protein Q0032, mitochondrial		0	0	0	390960	0	∞	∞	0	0	0	0	∞	0	0	1	50
Actin-related protein 5	ARP5	0	0	0	510600	0	∞	∞	0	0	0	0	∞	0	0	1	50
Alpha-mannosidase	AMS1	190660	0	0	1551600	0.12288	∞	∞	0	0	0	0	∞	0	0	1	50
60S ribosomal protein L33-A	RPL33A	0	0	0	4237000	0	∞	∞	0	0	0	0	∞	0	0	1	50
Glycerol-3-phosphate dehydrogenase [NAD(+)] 2, mitochondrial	GPD2	633550	305930	0	0	∞	0	0	0	0	0	174770	0	∞	∞	1	50
Putative uncharacterized protein YHR193C-A	YHR193C-A	0	0	0	0	∞	0	0	0	97741	0	194250	0	1.9874	∞	1	50
Heat shock protein 104	HSP104	306640	0	0	0	∞	0	0	0	0	0	201090	0	∞	∞	1	50
Hexokinase-1	HXK1	0	0	0	0	∞	0	0	0	0	0	232320	0	∞	∞	1	50
Kelch repeat-containing protein 1	KEL1	0	0	0	0	∞	0	0	0	0	0	238260	0	∞	∞	1	50
Eukaryotic translation initiation factor 1A	TIF11	1171400	0	115760	0	∞	0	0	0	0	0	372800	0	∞	∞	1	50
ATP synthase subunit alpha, mitochondrial	ATP1	723490	192020	198460	0	∞	0	0	0	0	0	408510	0	∞	∞	1	50
Multisite-specific tRNA:(cytosine-C(5))-methyltransferase	NCL1	0	0	208010	0	∞	0	0	0	0	0	412930	0	∞	∞	1	50
Obg-like ATPase 1	OLA1	0	0	0	0	∞	0	0	0	0	0	457320	0	∞	∞	1	50
tRNA (guanine-N(7)-)-methyltransferase	TRM8	1901500	0	240580	0	∞	0	0	0	176890	0	481930	0	2.72446	∞	1	50
Acetolactate synthase catalytic subunit, mitochondrial	ILV2	0	1045800	0	0	∞	0	0	0	342340	0	534920	0	1.56254	∞	1	50
60S ribosomal protein L43-B;60S ribosomal protein L43-A	RPL43B;RPL43A	0	1555300	0	0	∞	0	0	0	0	0	616380	0	∞	∞	1	50
Ribosome-associated complex subunit SSZ1	SSZ1	5952800	0	439880	0	∞	0	0	0	0	0	688670	0	∞	∞	1	50
DNA replication licensing factor MCM6	MCM6	0	0	601520	0	∞	0	0	0	0	0	1102200	0	∞	∞	1	50
Ubiquitin-binding protein CUE5	CUE5	0	0	0	0	∞	0	0	0	0	0	1162200	0	∞	∞	1	50
Serine/threonine-protein kinase Haspin homolog ALK1	ALK1	0	0	0	0	∞	0	0	0	0	0	1494700	0	∞	∞	1	50
RHO1 GDP-GTP exchange protein 1	ROM1	0	5905400000	2054300000	0	∞	0	0	0	0	0	101860000	0	∞	∞	1	50
60S ribosomal protein L3	RPL3	3241100	10030000	183870	4968200	0.652369	0.495334	27.0202	176200	1871700	1534400	1410400	0.124929	0.75354	0.919187	1	13.9697
60S ribosomal protein L18-B;60S ribosomal protein L18-A	RPL18B;RPL18A	12759000	51929000	2506100	59529000	0.214333	1.14635	23.7536	1616600	20543000	47904000	6062500	0.266656	0.295113	0.126555	1	11.9401
60S ribosomal protein L34-A;60S ribosomal protein L34-B	RPL34A;RPL34B	4292600	8069200	2997700	28339000	0.151473	3.512	9.45358	0	6133000	6346500	5835900	0	0.951557	0.919546	1	5.18656
Small glutamine-rich tetratricopeptide repeat-containing protein 2	SGT2	770140	0	206790	0	∞	0	0	0	0	171360	1674500	0	∞	9.77183	1	4.88591
60S ribosomal protein L21-B;60S ribosomal protein L21-A	RPL21B;RPL21A	8211200	21655000	2254900	17165000	0.478369	0.792658	7.61231	978350	27055000	7463200	8959500	0.109197	0.331159	1.20049	1	4.4064
40S ribosomal protein S25-A;40S ribosomal protein S25-B	RPS25A;RPS25B	4696800	6589000	1157100	8682100	0.540975	1.31767	7.50333	235120	5107300	3551100	4206000	0.0559011	0.823527	1.18442	1	4.34387
60S ribosomal protein L19-B;60S ribosomal protein L19-A	RPL19B;RPL19A	8102100	19837000	3551100	23473000	0.345167	1.18329	6.61006	1797500	15094000	6446900	8988200	0.199984	0.595482	1.39419	1	4.00213
rRNA 2-O-methyltransferase fibrillarin	NOP1	0	133170	58434	460060	0	3.45468	7.87316	0	0	0	0	∞	0	0	1	3.93658
Actin	ACT1	8271900	384040	1304600	8351700	0.990445	21.747	6.40173	398780	705540	2347000	2711000	0.147097	3.84245	1.15509	1	3.77841
Elongation factor 1-gamma 2	TEF4	6710200	1146100	447670	232250	28.8921	0.202644	0.518797	305410	434740	393520	2545800	0.119966	5.85591	6.4693	1	3.49405
60S ribosomal protein L16-A	RPL16A	0	3444200	828900	4363500	0	1.26691	5.26421	196970	2282300	1138000	1943400	0.101353	0.851509	1.70773	1	3.48597
Methionine aminopeptidase 1	MAP1	0	190990	1292900	1048600	0	5.49034	0.811045	0	140470	211860	1265700	0	9.01046	5.97423	1	3.39264
Protein HRB1	HRB1	1431500	0	815280	883210	1.62079	∞	1.08332	0	562360	133210	657140	0	1.16854	4.93311	1	3.00822
40S ribosomal protein S4-B;40S ribosomal protein S4-A	RPS4B;RPS4A	39370000	75670000	10545000	48448000	0.812624	0.640254	4.5944	2202500	54902000	15845000	22280000	0.0988555	0.405814	1.40612	1	3.00026
Ribosome biogenesis protein TSR1	TSR1	0	562850	382600	2196400	0	3.90228	5.74072	264420	722560	290470	0	∞	0	0	1	2.87036
Single-stranded nucleic acid-binding protein	SBP1	3504100	7576900	2044800	7759700	0.451577	1.02413	3.79485	480600	4312300	2671500	4992700	0.0962605	1.15778	1.86888	1	2.83186
60S ribosomal protein L11-B;60S ribosomal protein L11-A	RPL11B;RPL11A	14938000	21850000	5680100	14904000	1.00228	0.682105	2.6239	2661900	14294000	2880500	8426400	0.3159	0.589506	2.92533	1	2.77461
60S ribosomal protein L25	RPL25	2158500	1795000	710760	1682900	1.28261	0.937549	2.36775	259320	984470	597660	1766200	0.146824	1.79406	2.95519	1	2.66147
Protein VHS2	VHS2	6796700	278510	1866400	2975300	2.28437	10.6829	1.59414	766630	150330	1056000	3922800	0.195429	26.0946	3.71477	1	2.65446
Glyceraldehyde-3-phosphate dehydrogenase 1	TDH1	3434500	5045400	1195900	2844200	1.20755	0.563721	2.37829	471980	3066000	1219800	3496800	0.134975	1.14051	2.8667	1	2.6225
SIR4-interacting protein SIF2	SIF2	0	0	76223	391490	0	∞	5.13611	0	0	0	0	∞	0	0	1	2.56806
U6 snRNA-associated Sm-like protein LSm2	LSM2	1025100	0	0	0	∞	0	0	165140	0	891270	4496600	0.0367255	∞	5.04516	1	2.52258
60S ribosomal protein L4-A	RPL4A	10821000	35500000	4196500	15037000	0.719625	0.423577	3.58322	640470	17587000	5346700	7471400	0.0857229	0.424825	1.39739	1	2.4903
60S ribosomal protein L10	RPL10	3964500	13289000	1868400	6942000	0.571089	0.522387	3.71548	364560	10140000	2457600	2974600	0.122558	0.293353	1.21037	1	2.46292
Eukaryotic translation initiation factor 5A-1	HYP2	163780000	104310000	106720000	191950000	0.853243	1.84019	1.79863	21057000	58490000	50767000	158130000	0.133163	2.70354	3.11482	1	2.45673
60S ribosomal protein L22-A	RPL22A	11105000	8760700	4088200	9999800	1.11052	1.14144	2.44602	661930	6005800	3670800	8836000	0.0749129	1.47124	2.4071	1	2.42656
40S ribosomal protein S13	RPS13	19868000	46858000	10342000	33929000	0.585576	0.724081	3.2807	2067400	36713000	24428000	35122000	0.0588634	0.956664	1.43778	1	2.35924
60S ribosomal protein L35-B;60S ribosomal protein L35-A	RPL35B;RPL35A	8206500	6925900	3158300	11529000	0.711814	1.66462	3.65038	3096800	15110000	7058000	7313300	0.423448	0.484004	1.03617	1	2.34328
60S ribosomal protein L17-A;60S ribosomal protein L17-B	RPL17A;RPL17B	13605000	49442000	9119200	30596000	0.444666	0.618826	3.35512	1696500	45441000	8911900	11624000	0.145948	0.255804	1.30432	1	2.32972
40S ribosomal protein S14-A;40S ribosomal protein S14-B	RPS14A;RPS14B	11591000	19477000	4554800	15542000	0.745786	0.797967	3.41222	1741000	16594000	7456600	8916300	0.19526	0.537321	1.19576	1	2.30399
tRNA (guanine-N(7)-)-methyltransferase non-catalytic subunit TRM82	TRM82	3007000	0	255150	0	∞	0	0	124300	0	148170	680770	0.182587	∞	4.59452	1	2.29726
60S ribosomal protein L14-B;60S ribosomal protein L14-A	RPL14B;RPL14A	15036000	29123000	3920200	15958000	0.942223	0.547952	4.07071	3817300	16095000	9786900	4928300	0.774567	0.306201	0.503561	1	2.28714
40S ribosomal protein S18-B;40S ribosomal protein S18-A	RPS18B;RPS18A	34497000	38410000	10996000	36878000	0.935436	0.960115	3.35377	3969000	33700000	13935000	16211000	0.244834	0.481039	1.16333	1	2.25855
40S ribosomal protein S26-B;40S ribosomal protein S26-A	RPS26B;RPS26A	14349000	34155000	8615800	27451000	0.522713	0.803718	3.18612	2562400	21807000	10404000	13202000	0.194092	0.605402	1.26894	1	2.22753
60S ribosomal protein L7-A	RPL7A	45134000	132550000	22638000	72843000	0.619607	0.549551	3.21773	6464200	66328000	22483000	24606000	0.262708	0.370975	1.09443	1	2.15608
3-isopropylmalate dehydrogenase	LEU2	14389000	8457500	2748000	5649600	2.54691	0.667999	2.0559	1143400	4401300	2191100	4899300	0.23338	1.11315	2.236	1	2.14595
Zinc finger protein GIS2	GIS2	1733800	371370	378520	731520	2.37013	1.96979	1.93258	0	186460	117580	276130	0	1.48091	2.34844	1	2.14051
60S ribosomal protein L27-B;60S ribosomal protein L27-A	RPL27B;RPL27A	9565800	27302000	9017800	25044000	0.38196	0.917295	2.77717	1006000	17857000	14309000	20764000	0.0484492	1.16279	1.45111	1	2.11414
60S ribosomal protein L26-B	RPL26B	305230	926770	229480	748090	0.408012	0.807201	3.25994	0	682020	455830	427010	0	0.626096	0.936775	1	2.09836
40S ribosomal protein S16-B;40S ribosomal protein S16-A	RPS16B;RPS16A	44055000	62232000	23678000	73808000	0.596887	1.18601	3.11716	7314500	56581000	35535000	37848000	0.19326	0.668917	1.06509	1	2.09112
60S ribosomal protein L24-B	RPL24B	7303000	12996000	3130600	11533000	0.633226	0.887427	3.68396	974330	12470000	7384300	3627400	0.268603	0.29089	0.491231	1	2.08759
Thiosulfate sulfurtransferase RDL1, mitochondrial	RDL1	1010000	385240	787660	1258500	0.802543	3.26679	1.59777	0	963350	564600	1444700	0	1.49966	2.5588	1	2.07829
40S ribosomal protein S15	RPS15	31724000	50422000	14799000	39894000	0.795207	0.791202	2.69572	10189000	38943000	23733000	34476000	0.295539	0.885294	1.45266	1	2.07419
Heat shock protein 42	HSP42	14358000	10368000	2635700	3893400	3.68778	0.375521	1.47718	683130	5007500	2246300	5336200	0.128018	1.06564	2.37555	1	1.92636
60S ribosomal protein L6-A	RPL6A	2485800	4458800	1080400	3295700	0.754256	0.739145	3.05044	627420	3174800	1951400	1459500	0.429887	0.459714	0.747925	1	1.89918
Nicotinamide/nicotinic acid mononucleotide adenylyltransferase 2	NMA2	22453000	113620000	28038000	40607000	0.552934	0.357393	1.44828	4553500	26213000	7524500	17530000	0.259755	0.668752	2.32972	1	1.889
40S ribosomal protein S24-B;40S ribosomal protein S24-A	RPS24B;RPS24A	4698900	12211000	1841500	5952700	0.789373	0.487487	3.23253	2153800	12727000	5306800	2770600	0.777377	0.217695	0.522085	1	1.87731
60S ribosomal protein L16-B	RPL16B	1004300	14740000	3225100	8560500	0.117318	0.580767	2.65434	332760	6386300	3296600	3582400	0.0928874	0.560951	1.0867	1	1.87052
60S ribosomal protein L20-B;60S ribosomal protein L20-A	RPL20B;RPL20A	28909000	96900000	16639000	41770000	0.6921	0.431063	2.51037	2977600	50268000	17839000	19228000	0.154857	0.38251	1.07786	1	1.79412
GTPase-activating protein BEM2/IPL2	BEM2	0	222980	86330	308250	0	1.38241	3.5706	0	0	0	0	∞	0	0	1	1.7853
60S ribosomal protein L33-B	RPL33B	5900400	10010000	3705500	9608400	0.614088	0.95988	2.59301	649400	15308000	4415600	4100400	0.158375	0.26786	0.928617	1	1.76081
Translation termination inhibitor protein ITT1	ITT1	129510000	194840000	66490000	134250000	0.964693	0.689027	2.0191	32551000	120790000	85728000	127000000	0.256307	1.05141	1.48143	1	1.75027
Uncharacterized protein YNL208W		122840000	44926000	11616000	13416000	9.15623	0.298624	1.15496	140380	18798000	10743000	23721000	0.00591796	1.26189	2.20804	1	1.6815
Pyruvate kinase 1	CDC19	19341000	13720000	7666800	9580700	2.01875	0.698302	1.24963	2657600	15822000	4246400	8926200	0.29773	0.564164	2.10206	1	1.67585
Ubiquitin-40S ribosomal protein S31;Ubiquitin;40S ribosomal protein S31;Ubiquitin-60S ribosomal protein L40;Ubiquitin;60S ribosomal protein L40;Polyubiquitin;Ubiquitin	RPS31;RPL40B;RPL40A;UBI4	5683600	8517200	2557800	6417300	0.885668	0.753452	2.50891	1465300	7954000	4862600	3902500	0.375477	0.490634	0.802554	1	1.65573
UBP3-associated protein BRE5	BRE5	1439700	6968700	5523600	11393000	0.126367	1.63488	2.0626	0	5964900	5093300	6026800	0	1.01038	1.18328	1	1.62294
Dynein heavy chain, cytoplasmic	DYN1	12629000	0	24193000	21026000	0.600637	∞	0.869094	1299100	11852000	6697400	15517000	0.0837211	1.30923	2.31687	1	1.59298
ATP synthase subunit beta, mitochondrial	ATP2	1596200	559570	741320	302710	5.27303	0.540969	0.408339	0	0	255620	675330	0	∞	2.64193	1	1.52513
U3 small nucleolar RNA-associated protein 7	UTP7	0	0	59647	166030	0	100	2.78354	0	0	0	0	∞	0	0	1	1.39177
Heat shock protein 60, mitochondrial	HSP60	1028100	775370	1646900	3810100	0.269835	4.91391	2.3135	261050	116430	2123400	965620	0.270344	8.29357	0.454752	1	1.38412
Serine/threonine-protein kinase TOR1	TOR1	0	0	2174600	5513100	0	∞	2.53522	0	0	683580	0	100	0	0	1	1.26761
Ribonucleoside-diphosphate reductase small chain 2	RNR4	0	0	212230	509900	0	∞	2.40258	0	0	0	0	100	0	0	1	1.20129
U6 snRNA-associated Sm-like protein LSm5	LSM5	1440200	546940	0	399700	3.6032	0.730793	∞	286640	423040	501290	837810	0.34213	1.98045	1.67131	0	50.8357
Uncharacterized protein YER034W	YER034W	1047700	0	0	212540	4.92943	∞	∞	0	72985	191310	210560	0	2.88498	1.10062	0	50.5503
40S ribosomal protein S1-B	RPS1B	2395700	4006300	0	2201900	1.08801	0.549609	∞	542030	7092000	1479300	1222100	0.443523	0.172321	0.826134	0	50.4131
Inhibitor of glycogen debranching 1	IGD1	1033400	0	0	433700	2.38275	∞	∞	290540	0	1512500	859670	0.337967	∞	0.568377	0	50.2842
Diphosphoinositol polyphosphate phosphohydrolase DDP1	DDP1	5642100	141960	0	409760	13.7693	2.88645	∞	160760	110090	669100	296940	0.541389	2.69725	0.44379	0	50.2219
Serine/threonine-protein phosphatase 2A 56 kDa regulatory subunit delta isoform	RTS1	146230	0	0	103850	1.40809	∞	∞	0	0	0	0	∞	0	0	0	50
Centromere-binding protein 1	CBF1	731930	349320	0	406940	1.79862	1.16495	∞	0	0	0	0	∞	0	0	0	50
Cystathionine beta-synthase	CYS4	3455700	0	0	491840	7.02607	∞	∞	0	0	0	0	∞	0	0	0	50
Protein MLF3	MLF3	890410	0	0	564850	1.57637	∞	∞	0	0	0	0	∞	0	0	0	50
40S ribosomal protein S28-A;40S ribosomal protein S28-B	RPS28A;RPS28B	1180400	0	0	976830	1.2084	∞	∞	545970	0	0	0	∞	0	0	0	50
60S ribosomal protein L36-A;60S ribosomal protein L36-B	RPL36A;RPL36B	7928200	5155300	178150	6905900	1.14803	1.33957	38.7645	4383800	10889000	5727500	2535100	1.72924	0.232813	0.442619	0	19.6036
60S ribosomal protein L31-B;60S ribosomal protein L31-A	RPL31B;RPL31A	7686700	8495900	141940	1768800	4.34571	0.208195	12.4616	1287600	2167800	146450	345500	3.72677	0.159378	2.35917	0	7.41039
40S ribosomal protein S2	RPS2	13687000	17710000	1295600	9184300	1.49026	0.518594	7.08884	559880	8763700	3381000	1366100	0.409838	0.155882	0.404052	0	3.74645
60S ribosomal protein L30	RPL30	4615200	0	881060	4478000	1.03064	∞	5.08251	537810	1321100	3356900	5393700	0.0997108	4.08273	1.60675	0	3.34463
Pyruvate decarboxylase isozyme 1	PDC1	16259000	21422000	2158900	9840100	1.65232	0.459346	4.55792	1239200	7643300	4711700	9120000	0.135877	1.1932	1.93561	0	3.24677
tRNA-aminoacylation cofactor ARC1	ARC1	13147000	1819000	879340	4172700	3.15072	2.29395	4.74526	1867400	1243000	2298900	3223700	0.579272	2.59348	1.40228	0	3.07377
E3 ubiquitin-protein ligase RSP5	RSP5	494260	0	55854	304980	1.62063	∞	5.46031	116740	0	369400	0	∞	0	0	0	2.73015
Mitochondrial outer membrane protein OM45	OM45	461100	172530	84831	284760	1.61926	1.6505	3.35679	0	0	113550	213480	0	∞	1.88005	0	2.61842
Nascent polypeptide-associated complex subunit alpha	EGD2	16544000	0	1544500	5971200	2.77063	∞	3.86611	3299400	11629000	6648800	6801300	0.485113	0.584857	1.02294	0	2.44452
40S ribosomal protein S7-A;40S ribosomal protein S7-B	RPS7A;RPS7B	20321000	20230000	2668400	9248800	2.19715	0.457182	3.46605	1432900	4517000	3441100	4680200	0.306162	1.03613	1.36009	0	2.41307
60S ribosomal protein L6-B	RPL6B	72619000	84144000	20351000	65301000	1.11207	0.776062	3.20874	11349000	55676000	25347000	31234000	0.363354	0.560996	1.23226	0	2.2205
60S ribosomal protein L26-A	RPL26A	25523000	35742000	7953700	25398000	1.00492	0.710593	3.19323	5907300	30025000	11836000	13808000	0.427817	0.459883	1.16661	0	2.17992
60S ribosomal protein L8-B;60S ribosomal protein L8-A	RPL8B;RPL8A	34673000	32867000	6801900	23623000	1.46776	0.718745	3.473	6651300	24146000	9703400	7195200	0.924408	0.297987	0.741513	0	2.10726
40S ribosomal protein S6-B;40S ribosomal protein S6-A	RPS6B;RPS6A	12326000	23557000	3599800	11411000	1.08019	0.4844	3.1699	2438300	28333000	7183500	6735900	0.361986	0.23774	0.937691	0	2.05379
40S ribosomal protein S0-B;40S ribosomal protein S0-A	RPS0B;RPS0A	5244800	4036900	1085500	2404500	2.18124	0.59563	2.21511	0	1547300	2271800	4239700	0	2.74006	1.86623	0	2.04067
40S ribosomal protein S22-B;40S ribosomal protein S22-A	RPS22B;RPS22A	83795000	82649000	10816000	29777000	2.81408	0.360283	2.75305	13587000	46905000	16885000	21988000	0.617928	0.468777	1.30222	0	2.02764
Suppressor protein STM1	STM1	278940000	70712000	55837000	135090000	2.06485	1.91043	2.41936	4880500	41725000	72069000	115300000	0.0423287	2.76333	1.59986	0	2.00961
60S ribosomal protein L13-B;60S ribosomal protein L13-A	RPL13B;RPL13A	37145000	62689000	8766900	29274000	1.26887	0.466972	3.33915	7131700	31622000	12231000	7831900	0.910596	0.247673	0.640332	0	1.98974
Glyceraldehyde-3-phosphate dehydrogenase 3;Glyceraldehyde-3-phosphate dehydrogenase 2	TDH3;TDH2	36210000	21008000	10733000	24805000	1.45979	1.18074	2.3111	2059300	14199000	14036000	22427000	0.0918224	1.57948	1.59782	0	1.95446
Nicotinamidase	PNC1	573530000	108720000	141540000	295160000	1.94312	2.71486	2.08535	40828000	59223000	156750000	261280000	0.156261	4.4118	1.66686	0	1.8761
40S ribosomal protein S10-A;40S ribosomal protein S10-B	RPS10A;RPS10B	6259600	1560600	838920	2036200	3.07416	1.30475	2.42717	0	3093700	2175300	2750600	0	0.889097	1.26447	0	1.84582
Nuclear polyadenylated RNA-binding protein 4	HRP1	73694000	61254000	24078000	44542000	1.65448	0.727169	1.8499	6214000	28730000	15314000	27688000	0.224429	0.963731	1.80802	0	1.82896
Enolase 2	ENO2	21645000	19100000	5678600	9546500	2.26732	0.499817	1.68114	3050000	7435900	3944300	7784500	0.391804	1.04688	1.97361	0	1.82737
60S ribosomal protein L9-B;60S ribosomal protein L9-A	RPL9B;RPL9A	22981000	20548000	6197100	15596000	1.47352	0.759003	2.51666	2673000	12246000	7574800	7645700	0.349608	0.624343	1.00936	0	1.76301
U6 snRNA-associated Sm-like protein LSm3	LSM3	1256600	0	339330	681940	1.84268	∞	2.00967	340950	594220	937820	1368200	0.249196	2.30251	1.45892	0	1.73429
Nuclear localization sequence-binding protein	NSR1	4022900	16440000	4150700	7769500	0.517781	0.472597	1.87185	286010	8422200	3255600	5198300	0.0550199	0.617214	1.59673	0	1.73429
Heat shock protein 26	HSP26	124240000	141330000	54131000	94293000	1.3176	0.667183	1.74194	1636100	58358000	51379000	88199000	0.0185501	1.51134	1.71664	0	1.72929
Fructose-bisphosphate aldolase	FBA1	11251000	7136200	2853000	5732200	1.96277	0.803257	2.00918	442620	4206000	4007500	5783500	0.0765315	1.37506	1.44317	0	1.72618
Phosphoglycerate kinase	PGK1	14331000	2768400	1632000	2458500	5.82916	0.888058	1.50643	1024700	4283200	1355000	2605000	0.393359	0.60819	1.92251	0	1.71447
40S ribosomal protein S1-A	RPS1A	10534000	22654000	3123100	8061700	1.30667	0.355862	2.58131	1711200	25370000	5456600	4363200	0.392189	0.171983	0.799619	0	1.69047
Eukaryotic initiation factor 4F subunit p130	TIF4632	1808300	881480	3781500	6754100	0.267734	7.66223	1.78609	174560	850980	2155300	3334100	0.052356	3.91795	1.54693	0	1.66651
60S ribosomal protein L12-B;60S ribosomal protein L12-A	RPL12B;RPL12A	4467100	3153700	746050	1281300	3.48638	0.406285	1.71745	1108900	2596000	1688200	2538700	0.436798	0.977928	1.50379	0	1.61062
Nicotinamide/nicotinic acid mononucleotide adenylyltransferase 1	NMA1	26533000	74598000	29657000	36680000	0.723364	0.491702	1.23681	5711200	34004000	6293400	12277000	0.465195	0.361046	1.95077	0	1.59379
40S ribosomal protein S17-B;40S ribosomal protein S17-A	RPS17B;RPS17A	21780000	28604000	11929000	22002000	0.98991	0.769193	1.84441	5209700	25666000	14430000	18795000	0.277185	0.732292	1.30249	0	1.57345
RNA-binding protein SRO9	SRO9	3987800	18481000	4623800	9177100	0.434538	0.496569	1.98475	598900	6157800	2206100	2563300	0.233644	0.416269	1.16191	0	1.57333
Casein kinase I homolog 2	YCK2	28210000	47934000	19234000	24637000	1.14503	0.513978	1.28091	3659800	17144000	10741000	19337000	0.189264	1.12792	1.8003	0	1.5406
37S ribosomal protein YMR-31, mitochondrial	YMR31	5862900	2102200	2839500	5304500	1.10527	2.52331	1.86811	1185500	2419300	4978900	5528100	0.21445	2.285	1.11031	0	1.48921
40S ribosomal protein S19-B;40S ribosomal protein S19-A	RPS19B;RPS19A	22830000	8927800	4633200	6327100	3.60829	0.708696	1.3656	3748200	7120700	6745200	10648000	0.35201	1.49536	1.5786	0	1.4721
Eukaryotic translation initiation factor 4E	CDC33	203790000	200310000	99303000	138710000	1.46918	0.692477	1.39684	10005000	64470000	59091000	91302000	0.109581	1.41619	1.54511	0	1.47097
RNA polymerase II degradation factor 1	DEF1	12242000	3185200	6309700	11076000	1.10527	3.47733	1.75539	557590	4813900	7630300	9042800	0.0616612	1.87848	1.18512	0	1.47025
Alcohol dehydrogenase 1	ADH1	73981000	80537000	45462000	65421000	1.13084	0.81231	1.43903	5310200	39689000	37780000	56536000	0.093926	1.42448	1.49645	0	1.46774
40S ribosomal protein S8-B;40S ribosomal protein S8-A	RPS8B;RPS8A	6365000	16574000	3351000	6487300	0.981148	0.391414	1.93593	0	8222000	3241100	2833100	0	0.344576	0.874117	0	1.40502
Eukaryotic translation initiation factor 2A	YGR054W	15946000	468560	1563800	787630	20.2455	1.68096	0.503664	2418300	220820	520060	1192300	2.02826	5.39942	2.29262	0	1.39814
40S ribosomal protein S27-B;40S ribosomal protein S27-A	RPS27B;RPS27A	43720000	41064000	19731000	34527000	1.26626	0.840809	1.74989	5909100	26975000	26434000	27215000	0.217127	1.0089	1.02955	0	1.38972
40S ribosomal protein S3	RPS3	12433000	13734000	4452500	8470500	1.4678	0.616754	1.90241	290040	3729300	3341600	2815500	0.103015	0.754967	0.84256	0	1.37249
Aquaporin-like protein 2	AQY2	3568300	3065900	2289000	3468000	1.02892	1.13115	1.51507	0	3090400	2190900	2682200	0	0.867914	1.22425	0	1.36966
Protein SOF1	SOF1	0	1404400	2380000	1805000	0	1.28525	0.758403	0	537520	1215100	2375000	0	4.41844	1.95457	0	1.35649
60S ribosomal protein L22-B	RPL22B	1944600	1596900	491910	1325000	1.46762	0.829733	2.69358	0	622110	499040	0	∞	0	0	0	1.34679
Down-regulator of invasive growth 1	DIG1	7240600	4228000	3064200	2784000	2.60079	0.658467	0.908557	941700	740700	817440	1419100	0.66359	1.91589	1.73603	0	1.32229
60S ribosomal protein L1-B;60S ribosomal protein L1-A	RPL1B;RPL1A	2461200	1412900	466070	1219100	2.01887	0.862835	2.6157	0	0	567140	0	∞	0	0	0	1.30785
40S ribosomal protein S20	RPS20	19091000	942600	4752700	3508900	5.44074	3.72258	0.738296	663220	521270	2417200	4537400	0.146167	8.70451	1.87713	0	1.30771
40S ribosomal protein S5	RPS5	5308200	23174000	1008400	2615400	2.02959	0.112859	2.59361	105890	0	1623200	0	∞	0	0	0	1.29681
Clustered mitochondria protein 1	CLU1	158730000	143080000	85509000	88174000	1.80019	0.616257	1.03117	14940000	88017000	58602000	91352000	0.163543	1.03789	1.55885	0	1.29501
SNF1 protein kinase subunit beta-2	SIP2	21150000	39774000	18065000	16157000	1.30903	0.40622	0.894381	6063000	22657000	7355900	12426000	0.487929	0.54844	1.68926	0	1.29182
5-AMP-activated protein kinase subunit gamma	SNF4	81189000	133000000	51014000	52421000	1.54879	0.394143	1.02758	13644000	68945000	27186000	42166000	0.323578	0.611589	1.55102	0	1.2893
Styryl dye vacuolar localization protein 3	SVL3	21059000	915120	2782400	3563800	5.90914	3.89435	1.28084	1501000	746830	3061400	3954800	0.379539	5.29545	1.29183	0	1.28633
40S ribosomal protein S9-B	RPS9B	24681000	46410000	9117800	17846000	1.383	0.384529	1.95727	1920500	30318000	12874000	7248400	0.264955	0.239079	0.563026	0	1.26015
Protein HOS4	HOS4	12697000	20464000	8100900	11841000	1.07229	0.578626	1.46169	4912000	10525000	9227900	9709000	0.505922	0.92247	1.05214	0	1.25691
S-adenosylmethionine synthase 2;S-adenosylmethionine synthase 1	SAM2;SAM1	4696200	7894200	3478200	3766600	1.2468	0.477135	1.08292	481150	2510400	2366800	3365700	0.142957	1.3407	1.42205	0	1.25248
Putative uncharacterized protein YDL016C	YDL016C	666320	0	549020	930210	0.716311	∞	1.69431	587730	0	1185300	925360	0.635137	∞	0.780697	0	1.2375
Guanine nucleotide exchange factor SRM1	SRM1	15516000	4273100	2222200	4295500	3.61215	1.00524	1.93299	1952200	1830300	7423600	3739100	0.522104	2.04289	0.503677	0	1.21834
SNF1 protein kinase subunit beta-3	GAL83	19360000	30087000	16817000	20763000	0.932428	0.690099	1.23464	3006300	14645000	7016600	8161400	0.368356	0.557282	1.16316	0	1.1989
Elongation factor 3A	YEF3	6740300	245710	5415700	6484000	1.03953	26.3888	1.19726	557500	395730	5593200	6579000	0.0847393	16.625	1.17625	0	1.18675
Inositol-3-phosphate synthase	INO1	11342000000	20170000000	11080000000	13210000000	0.858592	0.654933	1.19224	2255800000	10900000000	5820300000	6865700000	0.328561	0.629881	1.17961	0	1.18593
Protein SSD1	SSD1	108630000	82987000	56811000	69335000	1.56674	0.835492	1.22045	9275100	54652000	28033000	32016000	0.289702	0.585816	1.14208	0	1.18127
Carbon catabolite-derepressing protein kinase	SNF1	39697000	58417000	25034000	20495000	1.93691	0.35084	0.818687	7627400	26370000	12470000	18874000	0.404122	0.715738	1.51355	0	1.16612
Cap-associated protein CAF20	CAF20	36630000	16491000	18131000	30613000	1.19655	1.85635	1.68843	4013200	17406000	17845000	11340000	0.353898	0.651499	0.635472	0	1.16195
Carboxypeptidase S	CPS1	102570000	75201000	40663000	46036000	2.22804	0.612173	1.13213	5462500	44301000	29470000	32160000	0.169854	0.725943	1.09128	0	1.11171
V-type proton ATPase catalytic subunit A;Endonuclease PI-SceI	VMA1	603180000	328250000	262840000	311680000	1.93525	0.94952	1.18582	126030000	275550000	246310000	246480000	0.511319	0.894502	1.00069	0	1.09325
Elongation factor 1-alpha	TEF1	1960300000	545190000	649000000	594960000	3.29484	1.09129	0.916733	219080000	353060000	537840000	662770000	0.330552	1.87722	1.23228	0	1.07451
ARS-binding factor 2, mitochondrial	ABF2	7551000	1227700	2966800	2950400	2.55931	2.40319	0.994472	845910	9903900	7206400	7754800	0.109082	0.783005	1.0761	0	1.03529
Eukaryotic initiation factor 4F subunit p150	TIF4631	6271000	1151300	2082600	967400	6.48232	0.840268	0.464516	356100	1232100	1494100	2326700	0.153049	1.8884	1.55726	0	1.01089
Heat shock protein SSB2;Heat shock protein SSB1	SSB2;SSB1	40972000	12463000	6814100	8197500	4.99811	0.657747	1.20302	6308800	2843300	4217300	3398800	1.85618	1.19537	0.805918	0	1.00447
Peptidyl-prolyl cis-trans isomerase ESS1	ESS1	23838000	0	2206000	1579800	15.0893	∞	0.716138	2520500	0	3468000	4466300	0.564337	∞	1.28786	0	1.002
Nucleolar protein 3	NPL3	7076400	8415900	5041200	4474300	1.58157	0.531648	0.887547	2397700	6399800	5283600	5848200	0.409989	0.91381	1.10686	0	0.997203
Increased sodium tolerance protein 2	IST2	0	3162900	3121600	3771700	0	1.19248	1.20826	706200	3700200	2017000	1545300	0.456999	0.417626	0.766138	0	0.987198
Protein EAP1	EAP1	3911600	0	2594500	1617800	2.41785	∞	0.62355	571890	0	921230	1241600	0.460607	∞	1.34776	0	0.985657
Protein PSP2	PSP2	2163400	3932500	1208300	1780200	1.21526	0.452689	1.47331	0	2289300	831830	372270	0	0.162613	0.447531	0	0.96042
Myosin tail region-interacting protein MTI1	BBC1	13795000	0	2806700	1596000	8.64348	∞	0.568639	1201600	0	3079500	3761700	0.31943	∞	1.22153	0	0.895084
Ubiquitin carboxyl-terminal hydrolase 3	UBP3	0	5244100	4193000	4811800	0	0.917565	1.14758	298860	3769900	3722500	2234500	0.133748	0.592721	0.600269	0	0.873924
Acetyl-coenzyme A synthetase 2	ACS2	2393700	0	845500	330520	7.24222	∞	0.390917	0	0	1606500	2016000	0	∞	1.2549	0	0.822909
Peroxiredoxin type-2	AHP1	810450	0	414970	644630	1.25723	∞	1.55344	0	0	0	0	∞	0	0	0	0.776719
Glutamate--tRNA ligase, cytoplasmic	GUS1	9847600	0	299700	203320	48.434	∞	0.678412	0	435840	1386400	1140000	0	2.61564	0.822274	0	0.750343
60S ribosomal protein L38	RPL38	0	0	0	0	∞	0	0	445110	0	995510	1480300	0.300689	∞	1.48698	0	0.743488
Phosphoglycerate mutase 1	GPM1	738650	1598300	0	0	∞	0	0	0	1164400	696410	1006400	0	0.864308	1.44513	0	0.722563
Protein LST7	LST7	0	0	3910800	0	∞	0	0	0	0	3224700	4508000	0	∞	1.39796	0	0.69898
Protein THO1	THO1	0	0	75419	0	∞	0	0	0	0	880400	1226600	0	∞	1.39323	0	0.696615
N-terminal acetyltransferase A complex subunit NAT1	NAT1	6995300	0	866910	1143800	6.11584	∞	1.3194	803960	445670	371500	0	∞	0	0	0	0.659699
5-3 exoribonuclease 1	XRN1	5541400	0	760320	835050	6.63601	∞	1.09829	0	0	633630	106640	0	∞	0.1683	0	0.633294
Pre-mRNA-splicing factor CWC15	CWC15	0	0	194840	0	∞	0	0	0	0	229090	281260	0	∞	1.22773	0	0.613864
Protein SIS1	SIS1	22624000	0	3636000	337970	66.9409	∞	0.092951	2309300	151830	5566000	6235400	0.370353	41.0683	1.12027	0	0.606608
40S ribosomal protein S9-A	RPS9A	0	596400	0	0	∞	0	0	0	642500	215590	259530	0	0.403938	1.20381	0	0.601906
Respiratory growth induced protein 1	RGI1	1064500	502220	184550	0	∞	0	0	150390	430860	328200	372960	0.403234	0.865618	1.13638	0	0.56819
Uncharacterized protein YHR097C	YHR097C	0	0	853030	957240	0	∞	1.12216	0	594200	0	0	∞	0	0	0	0.561082
Serine/threonine-protein kinase PTK1/STK1	PTK1	0	126270000	89756000	94102000	0	0.745244	1.04842	11855000	0	23270000	0	∞	0	0	0	0.52421
Heat shock protein homolog SSE1	SSE1	4995900	1238800	449470	444290	11.2447	0.358645	0.988475	0	0	0	0	∞	0	0	0	0.494238
(R,R)-butanediol dehydrogenase	BDH1	2021000	0	0	0	∞	0	0	0	0	192740	190130	0	∞	0.986458	0	0.493229
60S ribosomal protein L7-B	RPL7B	999020	1774500	524750	0	∞	0	0	229090	1619100	920520	880860	0.260075	0.544043	0.956916	0	0.478458
Uncharacterized protein YBR225W		599750	288310	422310	403950	1.48471	1.4011	0.956525	130990	928900	199310	0	∞	0	0	0	0.478262
60S acidic ribosomal protein P0	RPP0	1406000	1829100	2056200	814610	1.72598	0.445361	0.396173	124660	2098700	2015600	1122700	0.111036	0.53495	0.557005	0	0.476589
60S ribosomal protein L5	RPL5	4394700	10608000	3158700	2979000	1.47523	0.280826	0.94311	243160	4195000	731560	0	∞	0	0	0	0.471555
Kinetochore-associated protein NSL1	NSL1	0	0	3875400	3568300	0	∞	0.920757	1502900	0	0	0	∞	0	0	0	0.460378
Protein BMH1;Protein BMH2	BMH1;BMH2	0	750980	400060	0	∞	0	0	0	589720	383770	333230	0	0.565065	0.868307	0	0.434153
DNA polymerase delta small subunit	POL31	0	0	7572300	1403500	0	∞	0.185347	0	0	2623600	1761200	0	∞	0.671291	0	0.428319
Uncharacterized protein YGR126W		192690	0	0	0	∞	0	0	0	0	185630	126730	0	∞	0.682702	0	0.341351
U6 snRNA-associated Sm-like protein LSm4	LSM4	4560900	0	0	0	∞	0	0	84123	456720	733480	399750	0.210439	0.875263	0.545005	0	0.272502
Peptidyl-prolyl cis-trans isomerase	CPR1	0	391890	0	0	∞	0	0	0	416440	237080	123080	0	0.295553	0.51915	0	0.259575
Protein GVP36	GVP36	0	666400	780670	398660	0	0.598229	0.510664	0	0	306480	0	∞	0	0	0	0.255332
Phospho-2-dehydro-3-deoxyheptonate aldolase, tyrosine-inhibited	ARO4	334690	0	0	0	∞	0	0	0	0	213450	78053	0	∞	0.365673	0	0.182837
GTP cyclohydrolase 1	FOL2	6248700	236920	319930	0	∞	0	0	0	0	1437800	314390	0	∞	0.21866	0	0.10933
ADP-ribosylation factor GTPase-activating protein GLO3	GLO3	208800	0	0	0	∞	0	0	0	0	69866	0	∞	0	0	0	0
Eukaryotic translation initiation factor 2 subunit alpha	SUI2	739360	0	98436	0	∞	0	0	0	0	105570	0	∞	0	0	0	0
U6 snRNA-associated Sm-like protein LSm6	LSM6	537560	0	0	0	∞	0	0	0	0	119980	0	∞	0	0	0	0
60S ribosomal protein L4-B	RPL4B	456680	706420	0	0	∞	0	0	0	854270	214340	0	∞	0	0	0	0
Tyrosine--tRNA ligase, cytoplasmic	TYS1	1055900	0	216090	0	∞	0	0	0	0	256830	0	∞	0	0	0	0
Protein URA2;Glutamine-dependent carbamoyl-phosphate synthase;Aspartate carbamoyltransferase	URA2	704700	0	674480	0	∞	0	0	0	0	265160	0	∞	0	0	0	0
Phospho-2-dehydro-3-deoxyheptonate aldolase, phenylalanine-inhibited	ARO3	0	0	298950	0	∞	0	0	0	0	307160	0	∞	0	0	0	0
U6 snRNA-associated Sm-like protein LSm8	LSM8	0	0	0	0	∞	0	0	0	0	417160	0	∞	0	0	0	0
UTP--glucose-1-phosphate uridylyltransferase	UGP1	11642000	0	0	0	∞	0	0	353020	418220	430130	0	∞	0	0	0	0
RNA polymerase II transcriptional coactivator SUB1	SUB1	219940	0	690890	0	∞	0	0	443430	0	512520	0	∞	0	0	0	0
Mitochondrial clpX-like chaperone MCX1	MCX1	0	0	0	0	∞	0	0	0	988130	3249000	0	∞	0	0	0	0
U1 small nuclear ribonucleoprotein component SNU71	SNU71	0	0	41840000	0	∞	0	0	0	0	39743000	0	∞	0	0	0	0
Fatty acid synthase subunit alpha;Acyl carrier;3-oxoacyl-[acyl-carrier-protein] reductase;3-oxoacyl-[acyl-carrier-protein] synthase	FAS2	0	167370	0	0	∞	0	0	0	54750	0	0	∞	0	0	0	0
Translation machinery-associated protein 20	TMA20	0	0	0	0	∞	0	0	0	107410	0	0	∞	0	0	0	0
Uncharacterized protein YGR169C-A	YGR169C-A	0	0	0	0	∞	0	0	0	172280	0	0	∞	0	0	0	0
Aspartate--tRNA ligase, cytoplasmic	DPS1	21090000	0	6838400	0	∞	0	0	413910	327790	0	0	∞	0	0	0	0
Hexokinase-2	HXK2	1185700	282360	0	0	∞	0	0	0	349240	0	0	∞	0	0	0	0
Calmodulin	CMD1	0	0	0	0	∞	0	0	0	401190	0	0	∞	0	0	0	0
60S ribosomal protein L42-B;60S ribosomal protein L42-A	RPL42B;RPL42A	0	547250	0	0	∞	0	0	0	563810	0	0	∞	0	0	0	0
Protein OPY1	OPY1	602790	616600	0	0	∞	0	0	0	839000	0	0	∞	0	0	0	0
Protein MLP1	MLP1	5030600	0	0	0	∞	0	0	0	1083600	0	0	∞	0	0	0	0
ATP-dependent RNA helicase DBP2	DBP2	0	1510400	0	0	∞	0	0	0	1115400	0	0	∞	0	0	0	0
Sterol uptake protein 1	SUT1	0	0	0	0	∞	0	0	0	1430600	0	0	∞	0	0	0	0
60S ribosomal protein L23-B;60S ribosomal protein L23-A	RPL23B;RPL23A	0	2847700	520940	0	∞	0	0	0	2110000	0	0	∞	0	0	0	0
Aminopeptidase Y	APE3	124450	0	70609	0	∞	0	0	0	0	0	0	∞	0	0	0	0
Transcription initiation factor IIF subunit alpha	TFG1	0	0	83006	0	∞	0	0	0	0	0	0	∞	0	0	0	0
Ubiquitin-like protein MDY2	MDY2	0	0	172720	0	∞	0	0	0	0	0	0	∞	0	0	0	0
Protein LDB19	LDB19	0	0	182240	0	∞	0	0	0	0	0	0	∞	0	0	0	0
Glutamine--tRNA ligase	GLN4	2167600	406960	242190	0	∞	0	0	0	0	0	0	∞	0	0	0	0
Homocitrate synthase, mitochondrial;Homocitrate synthase, cytosolic isozyme	LYS21;LYS20	949120	0	362440	0	∞	0	0	0	0	0	0	∞	0	0	0	0
Lethal(2) giant larvae protein homolog SRO7	SRO7	0	0	1290500	0	∞	0	0	0	0	0	0	∞	0	0	0	0
DNA replication regulator SLD3	SLD3	0	0	1329900	0	∞	0	0	0	0	0	0	∞	0	0	0	0
Prefoldin subunit 4	GIM3	0	98725	0	0	∞	0	0	0	0	0	0	∞	0	0	0	0
Adenylate cyclase	CYR1	0	471610	0	0	∞	0	0	0	0	0	0	∞	0	0	0	0
Inorganic pyrophosphatase	IPP1	0	539930	0	0	∞	0	0	0	0	0	0	∞	0	0	0	0
Dihydroxyacetone kinase 1	DAK1	0	669870	0	0	∞	0	0	0	0	0	0	∞	0	0	0	0
60S ribosomal protein L15-B;60S ribosomal protein L15-A	RPL15B;RPL15A	847530	695050	0	0	∞	0	0	0	0	0	0	∞	0	0	0	0
Elongation factor G, mitochondrial	MEF1	0	1165700	0	0	∞	0	0	0	0	0	0	∞	0	0	0	0
Altered inheritance of mitochondria protein 3	AIM3	79615	0	0	0	∞	0	0	0	0	0	0	∞	0	0	0	0
Long-chain-fatty-acid--CoA ligase 1	FAA1	144630	0	0	0	∞	0	0	0	0	0	0	∞	0	0	0	0
Chitin biosynthesis protein CHS5	CHS5	283420	0	0	0	∞	0	0	0	0	0	0	∞	0	0	0	0
Uncharacterized protein YER079W	YER079W	283920	0	0	0	∞	0	0	0	0	0	0	∞	0	0	0	0
Translation machinery-associated protein 22	TMA22	343720	0	0	0	∞	0	0	0	0	0	0	∞	0	0	0	0
SED5-binding protein 3	SFB3	376980	0	0	0	∞	0	0	0	0	0	0	∞	0	0	0	0
ADP-ribosylation factor 2;ADP-ribosylation factor 1	ARF2;ARF1	638380	0	0	0	∞	0	0	0	0	0	0	∞	0	0	0	0
Serine/threonine-protein phosphatase PP1-2	GLC7	641260	0	0	0	∞	0	0	0	0	0	0	∞	0	0	0	0
Verprolin	VRP1	844730	0	0	0	∞	0	0	0	0	0	0	∞	0	0	0	0
SEC14 cytosolic factor	SEC14	853560	0	0	0	∞	0	0	0	0	0	0	∞	0	0	0	0
Heat shock factor protein	HSF1	1086000	0	0	0	∞	0	0	0	0	0	0	∞	0	0	0	0
Intrastrand cross-link recognition protein	IXR1	1395700	0	0	0	∞	0	0	0	0	0	0	∞	0	0	0	0
ADP-ribosylation factor-binding protein GGA2	GGA2	1422600	0	0	0	∞	0	0	0	0	0	0	∞	0	0	0	0
Nuclear segregation protein BFR1	BFR1	1532000	0	0	0	∞	0	0	0	0	0	0	∞	0	0	0	0
Uncharacterized SVF1-like protein YLR225C	YLR225C	1644700	0	0	0	∞	0	0	0	0	0	0	∞	0	0	0	0
N-terminal acetyltransferase A complex catalytic subunit ARD1	ARD1	1775600	0	0	0	∞	0	0	0	0	0	0	∞	0	0	0	0
Uncharacterized WD repeat-containing protein YNL035C		2022800	0	0	0	∞	0	0	0	0	0	0	∞	0	0	0	0
Nascent polypeptide-associated complex subunit beta-1	EGD1	6216200	0	0	0	∞	0	0	0	0	0	0	∞	0	0	0	0
Polyadenylate-binding protein, cytoplasmic and nuclear	PAB1	273420	750330	0	0	∞	0	0	87764	0	0	0	∞	0	0	0	0
Zuotin	ZUO1	2197100	0	0	0	∞	0	0	115750	0	0	0	∞	0	0	0	0
60S ribosome subunit biogenesis protein NIP7	NIP7	0	0	0	0	∞	0	0	120710	0	0	0	∞	0	0	0	0
Protein PAM1	PAM1	345480	0	0	0	∞	0	0	135510	0	0	0	∞	0	0	0	0
Non-histone chromosomal protein 6A	NHP6A	0	0	0	0	∞	0	0	275750	0	0	0	∞	0	0	0	0
Probable metalloprotease ARX1	ARX1	0	0	0	0	∞	0	0	280950	0	0	0	∞	0	0	0	0
Elongator complex protein 6	ELP6	0	0	0	0	∞	0	0	294000	0	0	0	∞	0	0	0	0
DNA-directed RNA polymerase III subunit RPC4	RPC53	0	0	0	0	∞	0	0	329520	0	0	0	∞	0	0	0	0
ATPase family gene 2 protein	AFG2	979960	0	0	0	∞	0	0	400590	0	0	0	∞	0	0	0	0
Enolase 1	ENO1	3851300	0	0	0	∞	0	0	493720	0	0	0	∞	0	0	0	0
