# Supplementary material for: Valproate regulates inositol synthesis by reducing expression of myo-inositol-3-phosphate synthase
Source: Sci Rep. 2023 Sep 8;13:14844. doi: 10.1038/s41598-023-41936-2 (PMC10491628; doi:10.1038/s41598-023-41936-2)
Supplement: Supplementary file 4 — Supplementary Table S3. [file 41598_2023_41936_MOESM4_ESM.xlsx]

## Sheet: Sheet1
Table S3: Raw LC-MS/MS label free quantitation data from the K-CLiP study
Raw values from MaxQuant label-free quantitation are shown for all 368 proteins in two independent LC-MS/MS trials.
Intensity values used to calculate fold enrichment values and identify hit protiens (Table S2) are highlighted in blue (columns BB trough BI)
Protein IDs	Majority protein IDs	Peptide counts (all)	Peptide counts (razor+unique)	Peptide counts (unique)	Protein names	Gene names	Fasta headers	Number of proteins	Peptides	Razor + unique peptides	Unique peptides	Peptides 1a	Peptides 1b	Peptides 2a	Peptides 2b	Peptides 3a	Peptides 3b	Peptides 4a	Peptides 4b	Razor + unique peptides 1a	Razor + unique peptides 1b	Razor + unique peptides 2a	Razor + unique peptides 2b	Razor + unique peptides 3a	Razor + unique peptides 3b	Razor + unique peptides 4a	Razor + unique peptides 4b	Unique peptides 1a	Unique peptides 1b	Unique peptides 2a	Unique peptides 2b	Unique peptides 3a	Unique peptides 3b	Unique peptides 4a	Unique peptides 4b	Sequence coverage [%]	Unique + razor sequence coverage [%]	Unique sequence coverage [%]	Mol. weight [kDa]	Sequence length	Sequence lengths	Q-value	Score	Sequence coverage 1a [%]	Sequence coverage 1b [%]	Sequence coverage 2a [%]	Sequence coverage 2b [%]	Sequence coverage 3a [%]	Sequence coverage 3b [%]
A0A023PYH5	A0A023PYH5	1	1	1	Putative uncharacterized protein YHR193C-A	YHR193C-A	YH193_YEAST Putative uncharacterized protein YHR193C-A OS=Saccharomyces cerevisiae (strain ATCC 204508 / S288c) OX=559292 GN=YHR193C-A PE=5 SV=1	1	1	1	1	0	0	0	1	0	0	0	1	0	0	0	1	0	0	0	1	0	0	0	1	0	0	0	1	6.5	6.5	6.5	14.085	124	124	1	-2	0	0	0	6.5	0	0
CON__ENSEMBL:ENSBTAP00000038253	CON__ENSEMBL:ENSBTAP00000038253	12	1	1				1	12	1	1	7	7	10	8	7	8	9	7	0	0	1	0	0	0	0	0	0	0	1	0	0	0	0	0	15.2	2.5	2.5	63.165	606	606	0	11.005	10.2	10.4	14.7	10.7	9.9	10.2
CON__P00711	CON__P00711	1	1	1				1	1	1	1	1	0	0	0	0	0	0	0	1	0	0	0	0	0	0	0	1	0	0	0	0	0	0	0	8.1	8.1	8.1	14.186	123	123	0	7.5386	8.1	0	0	0	0	0
CON__P00761	CON__P00761	11	11	11				1	11	11	11	11	10	11	11	11	11	11	11	11	10	11	11	11	11	11	11	11	10	11	11	11	11	11	11	58.9	58.9	58.9	24.409	231	231	0	323.31	58.9	58.9	58.9	58.9	58.9	58.9
CON__P02533;CON__Q6IFX2;CON__Q61782;CON__Q9D312;CON__Q8N1A0	CON__P02533;CON__Q6IFX2	20;10;4;2;1	8;4;2;0;0	5;3;1;0;0			;	5	20	8	5	17	11	14	14	14	15	13	13	8	3	5	6	6	6	5	4	5	2	4	5	5	5	4	3	46	23.7	16.3	51.621	472	472;452;93;431;295	0	140.87	42.4	22.5	34.3	33.1	36.2	36.2
CON__P02535-1	CON__P02535-1	12	3	3				1	12	3	3	8	7	11	8	8	8	9	8	0	0	3	0	0	0	0	0	0	0	3	0	0	0	0	0	20	6.3	6.3	57.769	570	570	0	128.92	12.1	12.1	18.4	12.1	12.1	12.1
CON__P02538;CON__O95678;CON__P05787;CON__H-INV:HIT000292931	CON__P02538	28;8;6;3	20;3;2;2	2;0;0;0				4	28	20	2	22	7	20	12	14	11	24	9	15	2	13	5	6	3	17	3	1	0	1	0	0	0	2	0	47.2	38.8	3.5	60.044	564	564;551;483;443	0	238.03	34.8	11.2	31.2	18.3	19.5	12.9
CON__P02662	CON__P02662	7	7	7				1	7	7	7	6	1	2	2	2	2	3	2	6	1	2	2	2	2	3	2	6	1	2	2	2	2	3	2	33.2	33.2	33.2	22.975	199	199	0	55.135	29.6	6	11.1	11.1	11.1	11.1
CON__P02663	CON__P02663	5	5	5				1	5	5	5	4	2	3	3	2	3	3	2	4	2	3	3	2	3	3	2	4	2	3	3	2	3	3	2	19.8	19.8	19.8	24.348	207	207	0	42.279	15	9.2	14	14	9.2	14
CON__P02666	CON__P02666	3	3	3				1	3	3	3	3	0	1	1	0	1	1	1	3	0	1	1	0	1	1	1	3	0	1	1	0	1	1	1	20.1	20.1	20.1	23.583	209	209	0	42.165	20.1	0	9.1	9.1	0	9.1
CON__P02668	CON__P02668	3	3	3				1	3	3	3	3	0	1	2	1	2	1	1	3	0	1	2	1	2	1	1	3	0	1	2	1	2	1	1	26.6	26.6	26.6	18.974	169	169	0	145.38	26.6	0	5.9	16.6	5.9	16.6
CON__P02754	CON__P02754	7	7	7				1	7	7	7	5	5	4	4	4	4	5	4	5	5	4	4	4	4	5	4	5	5	4	4	4	4	5	4	37	37	37	18.281	162	162	0	65.601	36.4	24.7	18.5	18.5	18.5	18.5
CON__P02768-1	CON__P02768-1	6	2	2				1	6	2	2	3	3	3	3	4	6	2	3	1	1	1	1	2	2	0	1	1	1	1	1	2	2	0	1	11.8	5.6	5.6	69.366	609	609	0	13.127	5.7	5.7	5.7	5.7	9.2	11.8
CON__P02769	CON__P02769	36	36	32				1	36	36	32	10	12	9	12	13	36	13	12	10	12	9	12	13	36	13	12	8	10	7	10	11	32	11	10	58.6	58.6	52.4	69.293	607	607	0	323.31	17	20.4	14.7	21.1	22.4	58.6
CON__P04259	CON__P04259	27	1	1				1	27	1	1	22	7	20	11	13	11	22	9	1	0	1	0	0	0	0	0	1	0	1	0	0	0	0	0	45.4	3	3	59.998	564	564	0	10.103	34.8	11.2	31.2	15.2	16.5	12.9
CON__P04264;CON__H-INV:HIT000016045	CON__P04264	37;3	37;3	23;0				2	37	37	23	33	27	30	31	28	31	30	28	33	27	30	31	28	31	30	28	21	18	19	19	17	18	19	19	48.8	48.8	36.6	66.017	644	644;99	0	323.31	46.4	45	46	46.9	45.3	46
CON__P08779;CON__Q9Z2K1;CON__Q3ZAW8	CON__P08779	20;9;9	13;5;5	8;3;3				3	20	13	8	16	8	15	12	10	10	15	13	11	3	9	6	5	4	9	7	7	0	6	4	2	1	7	4	46.7	36.6	24.5	51.267	473	473;469;474	0	169.62	38.5	14.6	34.7	26.2	23	19.9
CON__P12763	CON__P12763	2	2	2				1	2	2	2	0	0	0	0	0	1	1	2	0	0	0	0	0	1	1	2	0	0	0	0	0	1	1	2	6.4	6.4	6.4	38.418	359	359	0	12.156	0	0	0	0	0	4.2
CON__P13645;CON__Q148H6;CON__Q7Z3Y7;CON__P05784;CON__Q7Z3Z0;CON__Q7Z3Y8;CON__Q2M2I5;CON__A2A5Y0;CON__Q92764;CON__Q14532;CON__A2AB72;CON__O76015;CON__O76013;CON__Q7Z3Y9;CON__O76014;CON__REFSEQ:XP_986630	CON__P13645	27;3;3;2;2;2;2;1;1;1;1;1;1;1;1;1	27;3;3;2;2;2;2;1;1;1;1;1;1;1;1;1	17;1;1;0;1;1;0;0;0;0;0;0;0;0;0;0				16	27	27	17	20	19	22	23	20	23	25	21	20	19	22	23	20	23	25	21	11	10	13	14	11	14	16	12	46.2	46.2	34.6	59.51	593	593;464;486;423;450;459;525;416;425;448;453;456;467;468;471;476	0	323.31	28.7	27.7	38.1	37.6	30	38.1
CON__P13646-1	CON__P13646-1	21	20	1				1	21	20	1	4	2	5	4	3	4	21	4	3	1	4	3	2	3	20	3	0	0	0	0	0	0	1	0	43.9	41.5	1.5	49.586	458	458	0	226.79	10.3	4.4	10.3	7.4	7.4	7.4
CON__P13647	CON__P13647	26	13	5				1	26	13	5	19	16	17	18	19	18	18	15	10	10	7	10	9	8	8	8	4	4	3	5	3	3	4	3	38.6	22.4	9.3	62.378	590	590	0	151.77	28.6	25.8	24.2	27.8	24.7	25.3
CON__P19013	CON__P19013	23	21	14				1	23	21	14	2	2	4	2	2	2	22	2	0	0	2	0	0	0	20	0	0	0	0	0	0	0	14	0	39.2	36.5	26.4	63.91	594	594	0	208.98	2.7	2.7	4.7	2.7	2.7	2.7
CON__P35527	CON__P35527	24	23	23				1	24	23	23	20	16	19	19	17	16	19	15	19	15	18	18	16	15	18	14	19	15	18	18	16	15	18	14	46.4	46.4	46.4	62.129	623	623	0	323.31	40.6	31.9	39.6	37.2	33.4	31.6
CON__P35908v2;CON__P35908	CON__P35908v2;CON__P35908	33;32	30;29	22;21			;	2	33	30	22	26	24	22	27	29	26	29	29	24	22	20	25	26	23	26	27	16	15	12	17	18	15	18	19	58.7	55.6	44.8	65.432	639	639;645	0	323.31	49.9	43.7	40.5	51.3	49	45.4
CON__P48668	CON__P48668	27	1	0				1	27	1	0	22	7	20	12	14	11	23	9	1	0	1	0	0	0	1	0	0	0	0	0	0	0	0	0	45.4	1.8	0	60.024	564	564	0.0065359	6.5545	34.8	11.2	31.2	18.3	19.5	12.9
CON__Q04695	CON__Q04695	11	1	1				1	11	1	1	8	6	6	6	6	6	7	6	0	0	0	0	1	0	0	0	0	0	0	0	1	0	0	0	20.8	1.9	1.9	48.105	432	432	1	-2	18.5	10.9	10.9	10.9	12.7	10.9
CON__Q32MB2	CON__Q32MB2	8	1	0				1	8	1	0	4	3	6	4	4	4	6	4	1	1	1	1	1	1	0	1	0	0	0	0	0	0	0	0	11.1	2.2	0	58.923	540	540	0	9.8228	5.2	5	7.4	5.2	5.2	5.2
CON__Q5D862	CON__Q5D862	1	1	1				1	1	1	1	1	1	1	1	1	1	0	1	1	1	1	1	1	1	0	1	1	1	1	1	1	1	0	1	0.5	0.5	0.5	248.07	2391	2391	0	14.858	0.5	0.5	0.5	0.5	0.5	0.5
CON__Q6IFZ6;CON__Q7Z794	CON__Q6IFZ6;CON__Q7Z794	7;5	2;2	2;2			;	2	7	2	2	4	3	6	4	5	5	4	3	0	0	2	0	0	0	0	0	0	0	2	0	0	0	0	0	9.3	4.2	4.2	61.358	572	572;578	0	27.04	5.1	5.1	9.3	5.1	5.1	5.1
CON__Q8N1N4-2;CON__Q7RTT2	CON__Q8N1N4-2;CON__Q7RTT2	5;5	2;2	2;2			;	2	5	2	2	2	2	4	2	2	2	4	2	0	0	1	0	0	0	1	0	0	0	1	0	0	0	1	0	8.8	4	4	56.964	521	521;521	0	39.633	2.9	2.9	7.1	2.9	2.9	2.9
CON__Q86YZ3	CON__Q86YZ3	5	5	5				1	5	5	5	1	0	1	3	1	4	2	0	1	0	1	3	1	4	2	0	1	0	1	3	1	4	2	0	7	7	7	282.39	2850	2850	0	35.719	2.7	0	0.7	2.8	0.7	4.3
CON__Q8VED5;CON__REFSEQ:XP_092267	CON__Q8VED5	8;1	2;1	1;0				2	8	2	1	5	4	7	5	6	6	5	4	0	0	2	0	0	0	0	0	0	0	1	0	0	0	0	0	10.5	3.8	1.7	57.552	531	531;213	0	14.138	6.8	6.8	10.5	6.8	6.8	6.8
CON__Q9H552	CON__Q9H552	3	1	1				1	3	1	1	2	1	3	2	2	2	1	1	0	0	1	0	0	0	0	0	0	0	1	0	0	0	0	0	5.2	2	2	55.151	499	499	0	12.294	3.2	1.4	5.2	3.2	3.2	3.2
CON__Q9QWL7	CON__Q9QWL7	11	2	0				1	11	2	0	9	6	6	6	5	6	7	6	2	0	0	0	0	0	1	0	0	0	0	0	0	0	0	0	21.5	5.1	0	48.161	433	433	0	13.66	21	10.9	10.9	10.9	10.9	10.9
O13516	O13516	11	1	1	40S ribosomal protein S9-A	RPS9A	RS9A_YEAST 40S ribosomal protein S9-A OS=Saccharomyces cerevisiae (strain ATCC 204508 / S288c) OX=559292 GN=RPS9A PE=1 SV=3	1	11	1	1	8	1	10	6	4	6	5	3	1	0	1	1	0	1	0	1	1	0	1	1	0	1	0	1	47.7	9.1	9.1	22.443	197	197	0	17.899	42.1	4.6	47.7	33.5	20.8	34
Q07793;Q99337;Q92393;Q12414;Q12316;Q12269;Q12141;Q04711;Q04670;Q03855;Q03619;Q03612;Q03434;P47100;P47098;P0C2J1;P0C2I9;P0C2I7;P0C2I6;P0C2I5;P0C2I3;P0C2I2;Q12193;P0C2J0;O13535;Q6Q5H1;Q12485;Q12470;Q12217;Q12085;Q04706;Q03856;P47099;P0CX76;P0CX75;P0CX74;P0CX73;P0CX72;P0CX71;P0CX70;P0CX69;P0CX68;P0CX67;P0CX66;P0CX65;P0CX60;P0CX59;P0CX58;P0CX57;P0C2I8;O74302;P0C2I4;Q99231;Q12273;Q12088;Q12441;Q92392;…	Q07793;Q99337;Q92393;Q12414;Q12316;Q12269;Q12141;Q04711;Q04670;Q03855;Q03619;Q03612;Q03434;P47100;P47098;P0C2J1;P0C2I9;P0C2I7;P0C2I6;P0C2I5;P0C2I3;P0C2I2;Q12193;P0C2J0;O13535;Q6Q5H1;Q12485;Q12470;Q12217;Q12085;Q04706;Q03856;P47099;P0CX76;P0CX75;P0CX74;P0CX73;P0CX72;P0CX71;P0CX70;P0CX69;P0CX68;P0CX67;P0CX66;P0CX65;P0CX60;P0CX59;P0CX58;P0CX57;P0C2I8;O74302;P0C2I4;Q99231;Q12273;Q12088;Q12441;Q92392	9;9;9;9;9;9;9;9;9;9;9;9;9;9;9;9;9;9;9;9;9;9;9;9;9;8;8;8;8;8;8;8;8;8;8;8;8;8;8;8;8;8;8;8;8;8;8;8;8;8;8;8;8;8;8;7;7;3;3;3;2;2;2;2;1;1;1;1;1;1;1;1;1;1;1;1;1	9;9;9;9;9;9;9;9;9;9;9;9;9;9;9;9;9;9;9;9;9;9;9;9;9;8;8;8;8;8;8;8;8;8;8;8;8;8;8;8;8;8;8;8;8;8;8;8;8;8;8;8;8;8;8;7;7;3;3;3;2;2;2;2;1;1;1;1;1;1;1;1;1;1;1;1;1	9;9;9;9;9;9;9;9;9;9;9;9;9;9;9;9;9;9;9;9;9;9;9;9;9;8;8;8;8;8;8;8;8;8;8;8;8;8;8;8;8;8;8;8;8;8;8;8;8;8;8;8;8;8;8;7;7;3;3;3;2;2;2;2;1;1;1;1;1;1;1;1;1;1;1;1;1	Transposon Ty1-DR4 Gag-Pol polyprotein;Capsid protein;Ty1 protease;Integrase;Reverse transcriptase/ribonuclease H;Transposon Ty1-NL2 Gag-Pol polyprotein;Capsid protein;Ty1 protease;Integrase;Reverse transcriptase/ribonuclease H;Transposon Ty1-OR Gag-Pol polyprotein;Capsid protein;Ty1 protease;Integrase;Reverse transcriptase/ribonuclease H;Transposon Ty1-PL Gag-Pol polyprotein;Capsid protein;Ty1 p…	TY1B-DR4;TY1B-NL2;TY1B-OR;TY1B-PL;TY1B-GR3;TY1B-GR2;TY1B-GR1;TY1B-ML1;TY1B-MR2;TY1B-DR1;TY1B-ER2;TY1B-ER1;TY1B-ML2;TY1B-JR2;TY1B-JR1;TY1B-PR3;TY1B-PR1;TY1B-LR4;TY1B-LR3;TY1B-LR2;TY1B-DR6;TY1B-DR5;TY1B-BR;TY1B-PR2;TY1B-H;TY1A-PR3;TY1A-GR2;TY1A-NL2;TY1A-BR;TY1A-GR1;TY1A-ML1;TY1A-DR1;TY1A-JR2;TY1A-ML2;TY1A-LR3;TY1A-JR1;TY1A-PL;TY1A-LR2;TY1A-ER1;TY1A-DR6;TY1A-MR2;TY1A-LR1;TY1A-GR3;TY1A-ER2;TY1A-DR5;T…	YD13B_YEAST Transposon Ty1-DR4 Gag-Pol polyprotein OS=Saccharomyces cerevisiae (strain ATCC 204508 / S288c) OX=559292 GN=TY1B-DR4 PE=3 SV=2;YN12B_YEAST Transposon Ty1-NL2 Gag-Pol polyprotein OS=Saccharomyces cerevisiae (strain ATCC 204508 / S288c) OX=55929	77	9	9	9	7	2	2	2	1	1	3	2	7	2	2	2	1	1	3	2	7	2	2	2	1	1	3	2	6.1	6.1	6.1	181.66	1604	1604;1749;1755;1755;1755;1755;1755;1755;1755;1755;1755;1755;1755;1755;1755;1755;1755;1755;1755;1755;1755;1755;1756;1756;1793;440;440;440;440;440;440;440;440;440;440;440;440;440;440;440;440;440;440;440;440;440;440;440;440;440;440;478;1755;1755;1755;440;440;1755;1755;1755;440;440;440;440;1196;1598;1770;1770;1770;1770;1770;1770;1770;1770;1770;1770;1770	0	59.147	4.9	1.2	0.9	1.1	0.9	0.4
P05745;O14455	P05745;O14455	5;5	5;5	5;5	60S ribosomal protein L36-A;60S ribosomal protein L36-B	RPL36A;RPL36B	RL36A_YEAST 60S ribosomal protein L36-A OS=Saccharomyces cerevisiae (strain ATCC 204508 / S288c) OX=559292 GN=RPL36A PE=1 SV=3;RL36B_YEAST 60S ribosomal protein L36-B OS=Saccharomyces cerevisiae (strain ATCC 204508 / S288c) OX=559292 GN=RPL36B PE=1 SV=3	2	5	5	5	4	4	3	5	1	5	4	3	4	4	3	5	1	5	4	3	4	4	3	5	1	5	4	3	40	40	40	11.124	100	100;100	0	50.108	33	33	28	40	12	40
O14467	O14467	2	2	2	Multiprotein-bridging factor 1	MBF1	MBF1_YEAST Multiprotein-bridging factor 1 OS=Saccharomyces cerevisiae (strain ATCC 204508 / S288c) OX=559292 GN=MBF1 PE=1 SV=2	1	2	2	2	1	0	1	2	1	0	1	2	1	0	1	2	1	0	1	2	1	0	1	2	1	0	1	2	17.9	17.9	17.9	16.403	151	151	0	17.352	9.9	0	9.9	17.9	9.9	0
P00330;P00331;P38113;P07246	P00330	11;5;1;1	11;5;1;1	11;5;1;1	Alcohol dehydrogenase 1	ADH1	ADH1_YEAST Alcohol dehydrogenase 1 OS=Saccharomyces cerevisiae (strain ATCC 204508 / S288c) OX=559292 GN=ADH1 PE=1 SV=5	4	11	11	11	10	5	9	8	9	10	10	8	10	5	9	8	9	10	10	8	10	5	9	8	9	10	10	8	36.8	36.8	36.8	36.849	348	348;348;351;375	0	144.94	30.7	16.4	26.4	25.9	27.9	30.7
P00359;P00358	P00359;P00358	11;10	11;10	6;6	Glyceraldehyde-3-phosphate dehydrogenase 3;Glyceraldehyde-3-phosphate dehydrogenase 2	TDH3;TDH2	G3P3_YEAST Glyceraldehyde-3-phosphate dehydrogenase 3 OS=Saccharomyces cerevisiae (strain ATCC 204508 / S288c) OX=559292 GN=TDH3 PE=1 SV=3;G3P2_YEAST Glyceraldehyde-3-phosphate dehydrogenase 2 OS=Saccharomyces cerevisiae (strain ATCC 204508 / S288c) OX=559	2	11	11	6	7	2	5	6	6	6	6	7	7	2	5	6	6	6	6	7	2	0	1	2	3	2	2	3	37.3	37.3	19.3	35.746	332	332;332	0	144.63	28.9	6.6	19.6	22.3	23.2	22.3
P00360	P00360	7	2	2	Glyceraldehyde-3-phosphate dehydrogenase 1	TDH1	G3P1_YEAST Glyceraldehyde-3-phosphate dehydrogenase 1 OS=Saccharomyces cerevisiae (strain ATCC 204508 / S288c) OX=559292 GN=TDH1 PE=1 SV=3	1	7	2	2	6	3	5	6	4	5	6	6	1	1	1	2	1	1	2	2	1	1	1	2	1	1	2	2	24.7	6.6	6.6	35.75	332	332	0	15.601	21.1	9.6	16	19.6	13.9	16
P00549;P52489	P00549	10;1	10;1	10;1	Pyruvate kinase 1	CDC19	KPYK1_YEAST Pyruvate kinase 1 OS=Saccharomyces cerevisiae (strain ATCC 204508 / S288c) OX=559292 GN=CDC19 PE=1 SV=2	2	10	10	10	8	7	5	8	7	6	6	8	8	7	5	8	7	6	6	8	8	7	5	8	7	6	6	8	23	23	23	54.544	500	500;506	0	111.44	19.8	16.2	11.2	19.6	17.2	16.2
P00560	P00560	11	11	11	Phosphoglycerate kinase	PGK1	PGK_YEAST Phosphoglycerate kinase OS=Saccharomyces cerevisiae (strain ATCC 204508 / S288c) OX=559292 GN=PGK1 PE=1 SV=2	1	11	11	11	7	3	3	6	2	2	4	3	7	3	3	6	2	2	4	3	7	3	3	6	2	2	4	3	30.8	30.8	30.8	44.738	416	416	0	94.838	20	10.1	7.9	13.9	6	6
P00817	P00817	1	1	1	Inorganic pyrophosphatase	IPP1	IPYR_YEAST Inorganic pyrophosphatase OS=Saccharomyces cerevisiae (strain ATCC 204508 / S288c) OX=559292 GN=IPP1 PE=1 SV=4	1	1	1	1	0	0	1	0	0	0	0	0	0	0	1	0	0	0	0	0	0	0	1	0	0	0	0	0	5.9	5.9	5.9	32.299	287	287	0.0032787	6.5747	0	0	5.9	0	0	0
P00830	P00830	4	4	4	ATP synthase subunit beta, mitochondrial	ATP2	ATPB_YEAST ATP synthase subunit beta, mitochondrial OS=Saccharomyces cerevisiae (strain ATCC 204508 / S288c) OX=559292 GN=ATP2 PE=1 SV=2	1	4	4	4	2	1	2	0	2	1	2	2	2	1	2	0	2	1	2	2	2	1	2	0	2	1	2	2	10.6	10.6	10.6	54.793	511	511	0	26.047	5.7	2.3	4.9	0	5.7	3.3
P00924	P00924	9	3	3	Enolase 1	ENO1	ENO1_YEAST Enolase 1 OS=Saccharomyces cerevisiae (strain ATCC 204508 / S288c) OX=559292 GN=ENO1 PE=1 SV=3	1	9	3	3	6	5	5	4	4	3	2	4	3	1	0	1	1	1	0	0	3	1	0	1	1	1	0	0	24.9	8.2	8.2	46.816	437	437	0	20.289	16.2	12.4	14	9.6	10.8	6.6
P00925	P00925	12	12	6	Enolase 2	ENO2	ENO2_YEAST Enolase 2 OS=Saccharomyces cerevisiae (strain ATCC 204508 / S288c) OX=559292 GN=ENO2 PE=1 SV=2	1	12	12	6	7	6	8	5	6	3	5	6	7	6	8	5	6	3	5	6	4	2	3	2	3	1	3	2	34.1	34.1	17.4	46.914	437	437	0	152.88	20.6	14.9	24.5	12.1	17.4	8.5
P00942	P00942	2	2	2	Triosephosphate isomerase	TPI1	TPIS_YEAST Triosephosphate isomerase OS=Saccharomyces cerevisiae (strain ATCC 204508 / S288c) OX=559292 GN=TPI1 PE=1 SV=2	1	2	2	2	2	0	2	1	1	0	1	1	2	0	2	1	1	0	1	1	2	0	2	1	1	0	1	1	11.7	11.7	11.7	26.795	248	248	0	56.937	11.7	0	11.7	6	6	0
P00950	P00950	3	3	3	Phosphoglycerate mutase 1	GPM1	PMG1_YEAST Phosphoglycerate mutase 1 OS=Saccharomyces cerevisiae (strain ATCC 204508 / S288c) OX=559292 GN=GPM1 PE=1 SV=3	1	3	3	3	2	0	2	1	0	1	0	1	2	0	2	1	0	1	0	1	2	0	2	1	0	1	0	1	13.8	13.8	13.8	27.608	247	247	0	24.223	9.3	0	9.3	4.5	0	4.5
P02406	P02406	5	5	5	60S ribosomal protein L28	RPL28	RL28_YEAST 60S ribosomal protein L28 OS=Saccharomyces cerevisiae (strain ATCC 204508 / S288c) OX=559292 GN=RPL28 PE=1 SV=3	1	5	5	5	3	2	3	4	2	2	4	3	3	2	3	4	2	2	4	3	3	2	3	4	2	2	4	3	30.9	30.9	30.9	16.721	149	149	0	75.245	17.4	17.4	14.1	24.2	16.1	7.4
P14127;P02407	P14127;P02407	8;8	8;8	8;8	40S ribosomal protein S17-B;40S ribosomal protein S17-A	RPS17B;RPS17A	RS17B_YEAST 40S ribosomal protein S17-B OS=Saccharomyces cerevisiae (strain ATCC 204508 / S288c) OX=559292 GN=RPS17B PE=1 SV=1;RS17A_YEAST 40S ribosomal protein S17-A OS=Saccharomyces cerevisiae (strain ATCC 204508 / S288c) OX=559292 GN=RPS17A PE=1 SV=1	2	8	8	8	6	4	6	6	5	5	6	6	6	4	6	6	5	5	6	6	6	4	6	6	5	5	6	6	54.4	54.4	54.4	15.803	136	136;136	0	165.61	46.3	35.3	45.6	46.3	36	36
P02994	P02994	18	18	18	Elongation factor 1-alpha	TEF1	EF1A_YEAST Elongation factor 1-alpha OS=Saccharomyces cerevisiae (strain ATCC 204508 / S288c) OX=559292 GN=TEF1 PE=1 SV=1	1	18	18	18	15	10	9	9	13	13	10	11	15	10	9	9	13	13	10	11	15	10	9	9	13	13	10	11	35.6	35.6	35.6	50.032	458	458	0	150.54	31.7	23.8	26.9	26.9	34.1	30.1
P04039	P04039	1	1	1	Cytochrome c oxidase polypeptide VIII, mitochondrial	COX8	COX8_YEAST Cytochrome c oxidase polypeptide VIII, mitochondrial OS=Saccharomyces cerevisiae (strain ATCC 204508 / S288c) OX=559292 GN=COX8 PE=1 SV=2	1	1	1	1	0	0	0	1	0	0	1	0	0	0	0	1	0	0	1	0	0	0	0	1	0	0	1	0	15.4	15.4	15.4	8.9066	78	78	1	-2	0	0	0	15.4	0	0
P04147	P04147	2	2	2	Polyadenylate-binding protein, cytoplasmic and nuclear	PAB1	PABP_YEAST Polyadenylate-binding protein, cytoplasmic and nuclear OS=Saccharomyces cerevisiae (strain ATCC 204508 / S288c) OX=559292 GN=PAB1 PE=1 SV=4	1	2	2	2	1	1	1	0	0	0	0	0	1	1	1	0	0	0	0	0	1	1	1	0	0	0	0	0	5	5	5	64.343	577	577	0	14.725	2.1	2.9	2.9	0	0	0
P04173	P04173	6	6	6	3-isopropylmalate dehydrogenase	LEU2	LEU3_YEAST 3-isopropylmalate dehydrogenase OS=Saccharomyces cerevisiae (strain ATCC 204508 / S288c) OX=559292 GN=LEU2 PE=1 SV=4	1	6	6	6	6	3	5	3	2	2	3	4	6	3	5	3	2	2	3	4	6	3	5	3	2	2	3	4	23.6	23.6	23.6	38.952	364	364	0	93.326	23.6	9.3	17.3	10.4	6.6	6.6
P04449	P04449	4	1	1	60S ribosomal protein L24-A	RPL24A	RL24A_YEAST 60S ribosomal protein L24-A OS=Saccharomyces cerevisiae (strain ATCC 204508 / S288c) OX=559292 GN=RPL24A PE=1 SV=1	1	4	1	1	3	1	3	4	1	3	4	2	0	0	1	1	0	0	1	0	0	0	1	1	0	0	1	0	22.6	7.7	7.7	17.613	155	155	0.0063694	6.3077	14.8	9	21.9	22.6	9	14.8
P04456	P04456	1	1	1	60S ribosomal protein L25	RPL25	RL25_YEAST 60S ribosomal protein L25 OS=Saccharomyces cerevisiae (strain ATCC 204508 / S288c) OX=559292 GN=RPL25 PE=1 SV=4	1	1	1	1	1	1	1	1	1	1	1	1	1	1	1	1	1	1	1	1	1	1	1	1	1	1	1	1	9.2	9.2	9.2	15.757	142	142	0	10.503	9.2	9.2	9.2	9.2	9.2	9.2
P04802	P04802	5	5	5	Aspartate--tRNA ligase, cytoplasmic	DPS1	SYDC_YEAST Aspartate--tRNA ligase, cytoplasmic OS=Saccharomyces cerevisiae (strain ATCC 204508 / S288c) OX=559292 GN=DPS1 PE=1 SV=3	1	5	5	5	4	2	0	1	2	0	0	0	4	2	0	1	2	0	0	0	4	2	0	1	2	0	0	0	10.2	10.2	10.2	63.515	557	557	0	36.343	8.6	3.6	0	2	3.6	0
P04806	P04806	2	1	1	Hexokinase-1	HXK1	HXKA_YEAST Hexokinase-1 OS=Saccharomyces cerevisiae (strain ATCC 204508 / S288c) OX=559292 GN=HXK1 PE=1 SV=2	1	2	1	1	1	0	0	1	0	0	0	1	0	0	0	0	0	0	0	1	0	0	0	0	0	0	0	1	5.2	3.5	3.5	53.738	485	485	0	6.9101	1.6	0	0	1.6	0	0
P04807	P04807	2	2	1	Hexokinase-2	HXK2	HXKB_YEAST Hexokinase-2 OS=Saccharomyces cerevisiae (strain ATCC 204508 / S288c) OX=559292 GN=HXK2 PE=1 SV=4	1	2	2	1	1	0	1	1	0	0	0	0	1	0	1	1	0	0	0	0	0	0	1	0	0	0	0	0	4.5	4.5	2.9	53.942	486	486	0	14.049	1.6	0	2.9	1.6	0	0
P05317	P05317	4	4	4	60S acidic ribosomal protein P0	RPP0	RLA0_YEAST 60S acidic ribosomal protein P0 OS=Saccharomyces cerevisiae (strain ATCC 204508 / S288c) OX=559292 GN=RPP0 PE=1 SV=2	1	4	4	4	1	1	1	2	3	4	1	1	1	1	1	2	3	4	1	1	1	1	1	2	3	4	1	1	15.7	15.7	15.7	33.717	312	312	0	39.911	3.5	3.8	3.5	8.7	12.5	15.7
P05737	P05737	12	12	1	60S ribosomal protein L7-A	RPL7A	RL7A_YEAST 60S ribosomal protein L7-A OS=Saccharomyces cerevisiae (strain ATCC 204508 / S288c) OX=559292 GN=RPL7A PE=1 SV=3	1	12	12	1	9	7	12	11	9	8	11	9	9	7	12	11	9	8	11	9	1	1	1	1	1	1	1	1	46.7	46.7	3.7	27.638	244	244	0	128.23	38.9	25.8	46.7	42.6	39.8	35.7
P51401;P05738	P51401;P05738	6;6	6;6	6;6	60S ribosomal protein L9-B;60S ribosomal protein L9-A	RPL9B;RPL9A	RL9B_YEAST 60S ribosomal protein L9-B OS=Saccharomyces cerevisiae (strain ATCC 204508 / S288c) OX=559292 GN=RPL9B PE=1 SV=1;RL9A_YEAST 60S ribosomal protein L9-A OS=Saccharomyces cerevisiae (strain ATCC 204508 / S288c) OX=559292 GN=RPL9A PE=1 SV=2	2	6	6	6	5	1	6	3	3	4	4	4	5	1	6	3	3	4	4	4	5	1	6	3	3	4	4	4	30.9	30.9	30.9	21.657	191	191;191	0	57.047	27.2	6.3	30.9	15.7	15.7	17.8
P05739	P05739	8	8	4	60S ribosomal protein L6-B	RPL6B	RL6B_YEAST 60S ribosomal protein L6-B OS=Saccharomyces cerevisiae (strain ATCC 204508 / S288c) OX=559292 GN=RPL6B PE=1 SV=4	1	8	8	4	7	4	7	6	5	4	6	6	7	4	7	6	5	4	6	6	3	2	3	2	1	1	2	3	42	42	18.8	19.986	176	176	0	104.55	34.1	24.4	34.1	30.1	29.5	25
P05740;P46990	P05740;P46990	5;4	5;4	5;4	60S ribosomal protein L17-A;60S ribosomal protein L17-B	RPL17A;RPL17B	RL17A_YEAST 60S ribosomal protein L17-A OS=Saccharomyces cerevisiae (strain ATCC 204508 / S288c) OX=559292 GN=RPL17A PE=1 SV=4;RL17B_YEAST 60S ribosomal protein L17-B OS=Saccharomyces cerevisiae (strain ATCC 204508 / S288c) OX=559292 GN=RPL17B PE=1 SV=2	2	5	5	5	4	4	5	5	4	4	5	5	4	4	5	5	4	4	5	5	4	4	5	5	4	4	5	5	30.4	30.4	30.4	20.549	184	184;184	0	88.941	26.6	26.6	30.4	30.4	26.6	26.6
P05743	P05743	9	9	2	60S ribosomal protein L26-A	RPL26A	RL26A_YEAST 60S ribosomal protein L26-A OS=Saccharomyces cerevisiae (strain ATCC 204508 / S288c) OX=559292 GN=RPL26A PE=1 SV=3	1	9	9	2	6	3	7	7	4	4	6	5	6	3	7	7	4	4	6	5	1	0	1	1	1	1	2	1	37	37	8.7	14.234	127	127	0	70.064	35.4	18.9	36.2	36.2	29.1	29.9
P05744	P05744	4	1	1	60S ribosomal protein L33-A	RPL33A	RL33A_YEAST 60S ribosomal protein L33-A OS=Saccharomyces cerevisiae (strain ATCC 204508 / S288c) OX=559292 GN=RPL33A PE=1 SV=3	1	4	1	1	2	1	2	3	2	2	3	2	0	0	0	0	0	0	1	0	0	0	0	0	0	0	1	0	32.7	15	15	12.154	107	107	0	9.442	16.8	9.3	16.8	17.8	16.8	16.8
P54780;P05748	P54780;P05748	1;1	1;1	1;1	60S ribosomal protein L15-B;60S ribosomal protein L15-A	RPL15B;RPL15A	RL15B_YEAST 60S ribosomal protein L15-B OS=Saccharomyces cerevisiae (strain ATCC 204508 / S288c) OX=559292 GN=RPL15B PE=1 SV=2;RL15A_YEAST 60S ribosomal protein L15-A OS=Saccharomyces cerevisiae (strain ATCC 204508 / S288c) OX=559292 GN=RPL15A PE=1 SV=3	2	1	1	1	1	0	1	0	0	0	0	0	1	0	1	0	0	0	0	0	1	0	1	0	0	0	0	0	7.8	7.8	7.8	24.422	204	204;204	0	7.412	7.8	0	7.8	0	0	0
P05749	P05749	2	2	2	60S ribosomal protein L22-A	RPL22A	RL22A_YEAST 60S ribosomal protein L22-A OS=Saccharomyces cerevisiae (strain ATCC 204508 / S288c) OX=559292 GN=RPL22A PE=1 SV=3	1	2	2	2	2	1	1	1	1	1	2	2	2	1	1	1	1	1	2	2	2	1	1	1	1	1	2	2	32.2	32.2	32.2	13.693	121	121	0	46.429	32.2	14	14	14	14	14
P05750	P05750	11	11	11	40S ribosomal protein S3	RPS3	RS3_YEAST 40S ribosomal protein S3 OS=Saccharomyces cerevisiae (strain ATCC 204508 / S288c) OX=559292 GN=RPS3 PE=1 SV=5	1	11	11	11	7	2	6	5	4	3	6	3	7	2	6	5	4	3	6	3	7	2	6	5	4	3	6	3	47.9	47.9	47.9	26.502	240	240	0	131.43	35	9.2	30.8	23.8	22.5	17.1
P05755	P05755	11	11	1	40S ribosomal protein S9-B	RPS9B	RS9B_YEAST 40S ribosomal protein S9-B OS=Saccharomyces cerevisiae (strain ATCC 204508 / S288c) OX=559292 GN=RPS9B PE=1 SV=4	1	11	11	1	8	2	10	6	5	6	6	3	8	2	10	6	5	6	6	3	1	1	1	1	1	1	1	1	47.2	47.2	8.2	22.298	195	195	0	123.47	41.5	12.8	47.2	32.8	29.2	33.3
P05756	P05756	7	7	7	40S ribosomal protein S13	RPS13	RS13_YEAST 40S ribosomal protein S13 OS=Saccharomyces cerevisiae (strain ATCC 204508 / S288c) OX=559292 GN=RPS13 PE=1 SV=3	1	7	7	7	4	4	5	6	3	6	5	7	4	4	5	6	3	6	5	7	4	4	5	6	3	6	5	7	47	47	47	17.029	151	151	0	80.235	23.8	23.8	35.1	39.7	23.2	35.8
P05759;P0CH09;P0CH08;P0CG63	P05759;P0CH09;P0CH08;P0CG63	2;1;1;1	2;1;1;1	2;1;1;1	Ubiquitin-40S ribosomal protein S31;Ubiquitin;40S ribosomal protein S31;Ubiquitin-60S ribosomal protein L40;Ubiquitin;60S ribosomal protein L40;Polyubiquitin;Ubiquitin	RPS31;RPL40B;RPL40A;UBI4	RS31_YEAST Ubiquitin-40S ribosomal protein S31 OS=Saccharomyces cerevisiae (strain ATCC 204508 / S288c) OX=559292 GN=RPS31 PE=1 SV=3;RL40B_YEAST Ubiquitin-60S ribosomal protein L40 OS=Saccharomyces cerevisiae (strain ATCC 204508 / S288c) OX=559292 GN=RPL40	4	2	2	2	2	1	2	2	1	2	1	1	2	1	2	2	1	2	1	1	2	1	2	2	1	2	1	1	11.2	11.2	11.2	17.216	152	152;128;128;381	0	13.935	11.2	5.3	11.2	11.2	5.3	11.2
P06169;P16467	P06169	8;1	8;1	8;1	Pyruvate decarboxylase isozyme 1	PDC1	PDC1_YEAST Pyruvate decarboxylase isozyme 1 OS=Saccharomyces cerevisiae (strain ATCC 204508 / S288c) OX=559292 GN=PDC1 PE=1 SV=7	2	8	8	8	6	2	8	6	3	5	5	5	6	2	8	6	3	5	5	5	6	2	8	6	3	5	5	5	17.2	17.2	17.2	61.495	563	563;563	0	81.562	11.7	4.4	17.2	11.7	8	9.2
P06367;P39516	P06367;P39516	5;5	5;5	5;5	40S ribosomal protein S14-A;40S ribosomal protein S14-B	RPS14A;RPS14B	RS14A_YEAST 40S ribosomal protein S14-A OS=Saccharomyces cerevisiae (strain ATCC 204508 / S288c) OX=559292 GN=RPS14A PE=1 SV=5;RS14B_YEAST 40S ribosomal protein S14-B OS=Saccharomyces cerevisiae (strain ATCC 204508 / S288c) OX=559292 GN=RPS14B PE=1 SV=2	2	5	5	5	5	3	5	5	3	5	5	5	5	3	5	5	3	5	5	5	5	3	5	5	3	5	5	5	41.6	41.6	41.6	14.536	137	137;138	0	61.633	41.6	32.1	41.6	41.6	32.1	41.6
P06782	P06782	14	14	14	Carbon catabolite-derepressing protein kinase	SNF1	SNF1_YEAST Carbon catabolite-derepressing protein kinase OS=Saccharomyces cerevisiae (strain ATCC 204508 / S288c) OX=559292 GN=SNF1 PE=1 SV=1	1	14	14	14	11	9	10	11	13	10	9	12	11	9	10	11	13	10	9	12	11	9	10	11	13	10	9	12	23.5	23.5	23.5	72.045	633	633	0	206.83	18.5	14.8	17.5	17.2	22.1	17.4
P06787	P06787	1	1	1	Calmodulin	CMD1	CALM_YEAST Calmodulin OS=Saccharomyces cerevisiae (strain ATCC 204508 / S288c) OX=559292 GN=CMD1 PE=1 SV=1	1	1	1	1	0	0	0	1	0	1	1	0	0	0	0	1	0	1	1	0	0	0	0	1	0	1	1	0	7.5	7.5	7.5	16.135	147	147	0	8.4885	0	0	0	7.5	0	7.5
P07149	P07149	3	3	3	Fatty acid synthase subunit beta;3-hydroxyacyl-[acyl-carrier-protein] dehydratase;Enoyl-[acyl-carrier-protein] reductase [NADH];[Acyl-carrier-protein] acetyltransferase;[Acyl-carrier-protein] malonyltransferase;S-acyl fatty acid synthase thioesterase	FAS1	FAS1_YEAST Fatty acid synthase subunit beta OS=Saccharomyces cerevisiae (strain ATCC 204508 / S288c) OX=559292 GN=FAS1 PE=1 SV=2	1	3	3	3	1	0	2	0	1	0	1	1	1	0	2	0	1	0	1	1	1	0	2	0	1	0	1	1	1.7	1.7	1.7	228.69	2051	2051	0	31.302	0.6	0	1.1	0	0.5	0
P07251	P07251	5	5	5	ATP synthase subunit alpha, mitochondrial	ATP1	ATPA_YEAST ATP synthase subunit alpha, mitochondrial OS=Saccharomyces cerevisiae (strain ATCC 204508 / S288c) OX=559292 GN=ATP1 PE=1 SV=5	1	5	5	5	1	0	3	0	2	0	1	1	1	0	3	0	2	0	1	1	1	0	3	0	2	0	1	1	9.5	9.5	9.5	58.607	545	545	0	39.365	2.4	0	5.3	0	3.9	0
P07259	P07259	4	4	4	Protein URA2;Glutamine-dependent carbamoyl-phosphate synthase;Aspartate carbamoyltransferase	URA2	PYR1_YEAST Protein URA2 OS=Saccharomyces cerevisiae (strain ATCC 204508 / S288c) OX=559292 GN=URA2 PE=1 SV=5	1	4	4	4	1	0	0	0	2	1	0	3	1	0	0	0	2	1	0	3	1	0	0	0	2	1	0	3	2.1	2.1	2.1	245.04	2214	2214	0	24.413	0.4	0	0	0	0.9	0.5
P07260	P07260	11	11	11	Eukaryotic translation initiation factor 4E	CDC33	IF4E_YEAST Eukaryotic translation initiation factor 4E OS=Saccharomyces cerevisiae (strain ATCC 204508 / S288c) OX=559292 GN=CDC33 PE=1 SV=1	1	11	11	11	11	7	11	9	10	9	9	10	11	7	11	9	10	9	9	10	11	7	11	9	10	9	9	10	49.8	49.8	49.8	24.254	213	213	0	242.12	49.8	29.6	49.8	37.6	49.8	37.6
P07267	P07267	6	6	6	Saccharopepsin	PEP4	CARP_YEAST Saccharopepsin OS=Saccharomyces cerevisiae (strain ATCC 204508 / S288c) OX=559292 GN=PEP4 PE=1 SV=1	1	6	6	6	4	0	4	1	0	2	5	5	4	0	4	1	0	2	5	5	4	0	4	1	0	2	5	5	21.5	21.5	21.5	44.498	405	405	0	180.27	16.5	0	15.1	4	0	8.4
P07281;P07280	P07281;P07280	8;8	8;8	8;8	40S ribosomal protein S19-B;40S ribosomal protein S19-A	RPS19B;RPS19A	RS19B_YEAST 40S ribosomal protein S19-B OS=Saccharomyces cerevisiae (strain ATCC 204508 / S288c) OX=559292 GN=RPS19B PE=1 SV=2;RS19A_YEAST 40S ribosomal protein S19-A OS=Saccharomyces cerevisiae (strain ATCC 204508 / S288c) OX=559292 GN=RPS19A PE=1 SV=2	2	8	8	8	5	3	3	3	3	2	3	3	5	3	3	3	3	2	3	3	5	3	3	3	3	2	3	3	45.1	45.1	45.1	15.891	144	144;144	0	63.705	33.3	20.8	25	20.1	18.8	13.2
P07342	P07342	2	2	2	Acetolactate synthase catalytic subunit, mitochondrial	ILV2	ILVB_YEAST Acetolactate synthase catalytic subunit, mitochondrial OS=Saccharomyces cerevisiae (strain ATCC 204508 / S288c) OX=559292 GN=ILV2 PE=1 SV=1	1	2	2	2	0	0	1	1	1	0	0	1	0	0	1	1	1	0	0	1	0	0	1	1	1	0	0	1	3.8	3.8	3.8	74.936	687	687	0	12.241	0	0	1.7	1.7	2	0
P07347	P07347	2	2	2	N-terminal acetyltransferase A complex catalytic subunit ARD1	ARD1	ARD1_YEAST N-terminal acetyltransferase A complex catalytic subunit ARD1 OS=Saccharomyces cerevisiae (strain ATCC 204508 / S288c) OX=559292 GN=ARD1 PE=1 SV=2	1	2	2	2	2	0	0	0	0	0	0	0	2	0	0	0	0	0	0	0	2	0	0	0	0	0	0	0	8.8	8.8	8.8	27.603	238	238	0	17.352	8.8	0	0	0	0	0
P08678	P08678	1	1	1	Adenylate cyclase	CYR1	CYAA_YEAST Adenylate cyclase OS=Saccharomyces cerevisiae (strain ATCC 204508 / S288c) OX=559292 GN=CYR1 PE=1 SV=2	1	1	1	1	0	0	1	0	0	1	0	0	0	0	1	0	0	1	0	0	0	0	1	0	0	1	0	0	0.8	0.8	0.8	227.83	2026	2026	0.0064516	6.4895	0	0	0.8	0	0	0.8
P09232	P09232	8	8	8	Cerevisin	PRB1	PRTB_YEAST Cerevisin OS=Saccharomyces cerevisiae (strain ATCC 204508 / S288c) OX=559292 GN=PRB1 PE=1 SV=1	1	8	8	8	3	2	2	3	2	0	2	2	3	2	2	3	2	0	2	2	3	2	2	3	2	0	2	2	14.8	14.8	14.8	69.621	635	635	0	49.52	5.8	4.1	3	4.6	3.8	0
P09938	P09938	6	6	6	Ribonucleoside-diphosphate reductase small chain 1	RNR2	RIR2_YEAST Ribonucleoside-diphosphate reductase small chain 1 OS=Saccharomyces cerevisiae (strain ATCC 204508 / S288c) OX=559292 GN=RNR2 PE=1 SV=2	1	6	6	6	3	0	4	4	1	0	4	2	3	0	4	4	1	0	4	2	3	0	4	4	1	0	4	2	17.3	17.3	17.3	46.147	399	399	0	53.353	9.3	0	12.3	10.3	2.5	0
Q3E792;P0C0T4	Q3E792;P0C0T4	3;3	3;3	3;3	40S ribosomal protein S25-A;40S ribosomal protein S25-B	RPS25A;RPS25B	RS25A_YEAST 40S ribosomal protein S25-A OS=Saccharomyces cerevisiae (strain ATCC 204508 / S288c) OX=559292 GN=RPS25A PE=1 SV=1;RS25B_YEAST 40S ribosomal protein S25-B OS=Saccharomyces cerevisiae (strain ATCC 204508 / S288c) OX=559292 GN=RPS25B PE=1 SV=1	2	3	3	3	3	1	3	2	1	2	3	2	3	1	3	2	1	2	3	2	3	1	3	2	1	2	3	2	21.3	21.3	21.3	12.039	108	108;108	0	24.074	21.3	10.2	21.3	18.5	10.2	18.5
Q3E757;P0C0W9	Q3E757;P0C0W9	3;3	3;3	3;3	60S ribosomal protein L11-B;60S ribosomal protein L11-A	RPL11B;RPL11A	RL11B_YEAST 60S ribosomal protein L11-B OS=Saccharomyces cerevisiae (strain ATCC 204508 / S288c) OX=559292 GN=RPL11B PE=1 SV=3;RL11A_YEAST 60S ribosomal protein L11-A OS=Saccharomyces cerevisiae (strain ATCC 204508 / S288c) OX=559292 GN=RPL11A PE=1 SV=2	2	3	3	3	2	2	3	1	2	2	3	1	2	2	3	1	2	2	3	1	2	2	3	1	2	2	3	1	17.8	17.8	17.8	19.749	174	174;174	0	68.924	12.1	12.1	17.8	8	12.1	12.1
Q3E7X9;P0C0X0	Q3E7X9;P0C0X0	2;2	2;2	2;2	40S ribosomal protein S28-A;40S ribosomal protein S28-B	RPS28A;RPS28B	RS28A_YEAST 40S ribosomal protein S28-A OS=Saccharomyces cerevisiae (strain ATCC 204508 / S288c) OX=559292 GN=RPS28A PE=1 SV=1;RS28B_YEAST 40S ribosomal protein S28-B OS=Saccharomyces cerevisiae (strain ATCC 204508 / S288c) OX=559292 GN=RPS28B PE=1 SV=1	2	2	2	2	1	2	0	0	0	0	1	0	1	2	0	0	0	0	1	0	1	2	0	0	0	0	1	0	31.3	31.3	31.3	7.5917	67	67;67	0	14.077	13.4	31.3	0	0	0	0
P0C2H7;P0C2H6	P0C2H7;P0C2H6	4;4	4;4	4;4	60S ribosomal protein L27-B;60S ribosomal protein L27-A	RPL27B;RPL27A	RL27B_YEAST 60S ribosomal protein L27-B OS=Saccharomyces cerevisiae (strain ATCC 204508 / S288c) OX=559292 GN=RPL27B PE=1 SV=1;RL27A_YEAST 60S ribosomal protein L27-A OS=Saccharomyces cerevisiae (strain ATCC 204508 / S288c) OX=559292 GN=RPL27A PE=1 SV=1	2	4	4	4	3	2	3	3	3	4	4	4	3	2	3	3	3	4	4	4	3	2	3	3	3	4	4	4	33.8	33.8	33.8	15.505	136	136;136	0	77.979	25	18.4	25	25	25	33.8
P0C2H9;P0C2H8	P0C2H9;P0C2H8	3;3	3;3	3;3	60S ribosomal protein L31-B;60S ribosomal protein L31-A	RPL31B;RPL31A	RL31B_YEAST 60S ribosomal protein L31-B OS=Saccharomyces cerevisiae (strain ATCC 204508 / S288c) OX=559292 GN=RPL31B PE=1 SV=1;RL31A_YEAST 60S ribosomal protein L31-A OS=Saccharomyces cerevisiae (strain ATCC 204508 / S288c) OX=559292 GN=RPL31A PE=1 SV=1	2	3	3	3	2	1	2	2	1	1	2	1	2	1	2	2	1	1	2	1	2	1	2	2	1	1	2	1	30.1	30.1	30.1	12.967	113	113;113	0	47.872	20.4	9.7	20.4	20.4	14.2	14.2
P0CD90	P0CD90	1	1	1	Aquaporin-like protein 2	AQY2	AQY2_YEAST Aquaporin-like protein 2 OS=Saccharomyces cerevisiae (strain ATCC 204508 / S288c) OX=559292 GN=AQY2 PE=1 SV=1	1	1	1	1	1	0	1	1	1	1	1	1	1	0	1	1	1	1	1	1	1	0	1	1	1	1	1	1	6.7	6.7	6.7	17.024	149	149	0.0090634	6.1229	6.7	0	6.7	6.7	6.7	6.7
P0CX24;P0CX23	P0CX24;P0CX23	7;7	7;7	7;7	60S ribosomal protein L20-B;60S ribosomal protein L20-A	RPL20B;RPL20A	RL20B_YEAST 60S ribosomal protein L20-B OS=Saccharomyces cerevisiae (strain ATCC 204508 / S288c) OX=559292 GN=RPL20B PE=1 SV=1;RL20A_YEAST 60S ribosomal protein L20-A OS=Saccharomyces cerevisiae (strain ATCC 204508 / S288c) OX=559292 GN=RPL20A PE=1 SV=1	2	7	7	7	5	2	7	6	4	5	6	4	5	2	7	6	4	5	6	4	5	2	7	6	4	5	6	4	39	39	39	20.437	172	172;172	0	100.51	32.6	14	39	34.9	30.2	34.3
P0CX26;P0CX25	P0CX26;P0CX25	1;1	1;1	1;1	60S ribosomal protein L43-B;60S ribosomal protein L43-A	RPL43B;RPL43A	RL43B_YEAST 60S ribosomal protein L43-B OS=Saccharomyces cerevisiae (strain ATCC 204508 / S288c) OX=559292 GN=RPL43B PE=1 SV=1;RL43A_YEAST 60S ribosomal protein L43-A OS=Saccharomyces cerevisiae (strain ATCC 204508 / S288c) OX=559292 GN=RPL43A PE=1 SV=1	2	1	1	1	0	0	1	0	0	0	0	1	0	0	1	0	0	0	0	1	0	0	1	0	0	0	0	1	19.6	19.6	19.6	10.091	92	92;92	0	7.0307	0	0	19.6	0	0	0
P0CX28;P0CX27	P0CX28;P0CX27	2;2	2;2	2;2	60S ribosomal protein L42-B;60S ribosomal protein L42-A	RPL42B;RPL42A	RL44B_YEAST 60S ribosomal protein L42-B OS=Saccharomyces cerevisiae (strain ATCC 204508 / S288c) OX=559292 GN=RPL42B PE=1 SV=1;RL44A_YEAST 60S ribosomal protein L42-A OS=Saccharomyces cerevisiae (strain ATCC 204508 / S288c) OX=559292 GN=RPL42A PE=1 SV=1	2	2	2	2	0	0	1	1	0	0	0	0	0	0	1	1	0	0	0	0	0	0	1	1	0	0	0	0	15.1	15.1	15.1	12.211	106	106;106	0	11.016	0	0	7.5	7.5	0	0
P0CX32;P0CX31	P0CX32;P0CX31	8;8	8;8	8;8	40S ribosomal protein S24-B;40S ribosomal protein S24-A	RPS24B;RPS24A	RS24B_YEAST 40S ribosomal protein S24-B OS=Saccharomyces cerevisiae (strain ATCC 204508 / S288c) OX=559292 GN=RPS24B PE=1 SV=1;RS24A_YEAST 40S ribosomal protein S24-A OS=Saccharomyces cerevisiae (strain ATCC 204508 / S288c) OX=559292 GN=RPS24A PE=1 SV=1	2	8	8	8	5	4	4	4	2	5	4	2	5	4	4	4	2	5	4	2	5	4	4	4	2	5	4	2	44.4	44.4	44.4	15.329	135	135;135	0	55.723	34.1	29.6	27.4	26.7	14.8	31.9
P0CX34;P0CX33	P0CX34;P0CX33	2;2	2;2	2;2	40S ribosomal protein S30-B;40S ribosomal protein S30-A	RPS30B;RPS30A	RS30B_YEAST 40S ribosomal protein S30-B OS=Saccharomyces cerevisiae (strain ATCC 204508 / S288c) OX=559292 GN=RPS30B PE=1 SV=1;RS30A_YEAST 40S ribosomal protein S30-A OS=Saccharomyces cerevisiae (strain ATCC 204508 / S288c) OX=559292 GN=RPS30A PE=1 SV=1	2	2	2	2	0	1	0	1	0	0	1	0	0	1	0	1	0	0	1	0	0	1	0	1	0	0	1	0	14.3	14.3	14.3	7.1184	63	63;63	0	10.768	0	12.7	0	14.3	0	0
P0CX36;P0CX35	P0CX36;P0CX35	13;13	13;13	13;13	40S ribosomal protein S4-B;40S ribosomal protein S4-A	RPS4B;RPS4A	RS4B_YEAST 40S ribosomal protein S4-B OS=Saccharomyces cerevisiae (strain ATCC 204508 / S288c) OX=559292 GN=RPS4B PE=1 SV=1;RS4A_YEAST 40S ribosomal protein S4-A OS=Saccharomyces cerevisiae (strain ATCC 204508 / S288c) OX=559292 GN=RPS4A PE=1 SV=1	2	13	13	13	9	4	11	8	6	4	9	6	9	4	11	8	6	4	9	6	9	4	11	8	6	4	9	6	44.1	44.1	44.1	29.41	261	261;261	0	119.78	29.9	14.2	36.8	29.5	19.2	14.2
P0CX38;P0CX37	P0CX38;P0CX37	4;4	4;4	4;4	40S ribosomal protein S6-B;40S ribosomal protein S6-A	RPS6B;RPS6A	RS6B_YEAST 40S ribosomal protein S6-B OS=Saccharomyces cerevisiae (strain ATCC 204508 / S288c) OX=559292 GN=RPS6B PE=1 SV=1;RS6A_YEAST 40S ribosomal protein S6-A OS=Saccharomyces cerevisiae (strain ATCC 204508 / S288c) OX=559292 GN=RPS6A PE=1 SV=1	2	4	4	4	4	4	4	4	4	4	4	3	4	4	4	4	4	4	4	3	4	4	4	4	4	4	4	3	22	22	22	26.996	236	236;236	0	120.44	22	22	22	22	22	22
P0CX40;P0CX39	P0CX40;P0CX39	4;4	4;4	4;4	40S ribosomal protein S8-B;40S ribosomal protein S8-A	RPS8B;RPS8A	RS8B_YEAST 40S ribosomal protein S8-B OS=Saccharomyces cerevisiae (strain ATCC 204508 / S288c) OX=559292 GN=RPS8B PE=1 SV=1;RS8A_YEAST 40S ribosomal protein S8-A OS=Saccharomyces cerevisiae (strain ATCC 204508 / S288c) OX=559292 GN=RPS8A PE=1 SV=1	2	4	4	4	2	0	4	3	3	3	2	3	2	0	4	3	3	3	2	3	2	0	4	3	3	3	2	3	23	23	23	22.489	200	200;200	0	48.482	14	0	23	19	19	19
P0CX42;P0CX41	P0CX42;P0CX41	1;1	1;1	1;1	60S ribosomal protein L23-B;60S ribosomal protein L23-A	RPL23B;RPL23A	RL23B_YEAST 60S ribosomal protein L23-B OS=Saccharomyces cerevisiae (strain ATCC 204508 / S288c) OX=559292 GN=RPL23B PE=1 SV=1;RL23A_YEAST 60S ribosomal protein L23-A OS=Saccharomyces cerevisiae (strain ATCC 204508 / S288c) OX=559292 GN=RPL23A PE=1 SV=1	2	1	1	1	0	0	1	1	1	0	0	0	0	0	1	1	1	0	0	0	0	0	1	1	1	0	0	0	10.9	10.9	10.9	14.473	137	137;137	0	6.9059	0	0	10.9	10.9	10.9	0
P0CX44;P0CX43	P0CX44;P0CX43	1;1	1;1	1;1	60S ribosomal protein L1-B;60S ribosomal protein L1-A	RPL1B;RPL1A	RL1B_YEAST 60S ribosomal protein L1-B OS=Saccharomyces cerevisiae (strain ATCC 204508 / S288c) OX=559292 GN=RPL1B PE=1 SV=1;RL1A_YEAST 60S ribosomal protein L1-A OS=Saccharomyces cerevisiae (strain ATCC 204508 / S288c) OX=559292 GN=RPL1A PE=1 SV=1	2	1	1	1	1	0	1	0	1	1	1	0	1	0	1	0	1	1	1	0	1	0	1	0	1	1	1	0	6.5	6.5	6.5	24.485	217	217;217	0	8.1519	6.5	0	6.5	0	6.5	6.5
P0CX46;P0CX45	P0CX46;P0CX45	5;5	5;5	5;5	60S ribosomal protein L2-B;60S ribosomal protein L2-A	RPL2B;RPL2A	RL2B_YEAST 60S ribosomal protein L2-B OS=Saccharomyces cerevisiae (strain ATCC 204508 / S288c) OX=559292 GN=RPL2B PE=1 SV=1;RL2A_YEAST 60S ribosomal protein L2-A OS=Saccharomyces cerevisiae (strain ATCC 204508 / S288c) OX=559292 GN=RPL2A PE=1 SV=1	2	5	5	5	3	1	5	3	2	2	4	3	3	1	5	3	2	2	4	3	3	1	5	3	2	2	4	3	18.5	18.5	18.5	27.408	254	254;254	0	42.885	15.4	4.3	18.5	15.4	8.7	11
P0CX48;P0CX47	P0CX48;P0CX47	4;4	4;4	4;4	40S ribosomal protein S11-B;40S ribosomal protein S11-A	RPS11B;RPS11A	RS11B_YEAST 40S ribosomal protein S11-B OS=Saccharomyces cerevisiae (strain ATCC 204508 / S288c) OX=559292 GN=RPS11B PE=1 SV=1;RS11A_YEAST 40S ribosomal protein S11-A OS=Saccharomyces cerevisiae (strain ATCC 204508 / S288c) OX=559292 GN=RPS11A PE=1 SV=1	2	4	4	4	2	1	3	3	2	1	2	2	2	1	3	3	2	1	2	2	2	1	3	3	2	1	2	2	26.9	26.9	26.9	17.749	156	156;156	0	30.624	14.1	7.1	20.5	19.9	14.1	7.1
P0CX50;P0CX49	P0CX50;P0CX49	6;6	6;6	6;6	60S ribosomal protein L18-B;60S ribosomal protein L18-A	RPL18B;RPL18A	RL18B_YEAST 60S ribosomal protein L18-B OS=Saccharomyces cerevisiae (strain ATCC 204508 / S288c) OX=559292 GN=RPL18B PE=1 SV=1;RL18A_YEAST 60S ribosomal protein L18-A OS=Saccharomyces cerevisiae (strain ATCC 204508 / S288c) OX=559292 GN=RPL18A PE=1 SV=1	2	6	6	6	5	3	6	5	3	5	6	4	5	3	6	5	3	5	6	4	5	3	6	5	3	5	6	4	28	28	28	20.563	186	186;186	0	68.797	24.2	16.1	28	24.2	16.1	24.2
P0CX52;P0CX51	P0CX52;P0CX51	11;11	11;11	11;11	40S ribosomal protein S16-B;40S ribosomal protein S16-A	RPS16B;RPS16A	RS16B_YEAST 40S ribosomal protein S16-B OS=Saccharomyces cerevisiae (strain ATCC 204508 / S288c) OX=559292 GN=RPS16B PE=1 SV=1;RS16A_YEAST 40S ribosomal protein S16-A OS=Saccharomyces cerevisiae (strain ATCC 204508 / S288c) OX=559292 GN=RPS16A PE=1 SV=1	2	11	11	11	7	5	8	10	8	10	10	10	7	5	8	10	8	10	10	10	7	5	8	10	8	10	10	10	72	72	72	15.847	143	143;143	0	97.886	53.8	31.5	60.1	65.7	58	65.7
P0CX54;P0CX53	P0CX54;P0CX53	5;5	5;5	5;5	60S ribosomal protein L12-B;60S ribosomal protein L12-A	RPL12B;RPL12A	RL12B_YEAST 60S ribosomal protein L12-B OS=Saccharomyces cerevisiae (strain ATCC 204508 / S288c) OX=559292 GN=RPL12B PE=1 SV=1;RL12A_YEAST 60S ribosomal protein L12-A OS=Saccharomyces cerevisiae (strain ATCC 204508 / S288c) OX=559292 GN=RPL12A PE=1 SV=1	2	5	5	5	4	2	2	2	2	3	2	2	4	2	2	2	2	3	2	2	4	2	2	2	2	3	2	2	38.2	38.2	38.2	17.822	165	165;165	0	57.919	32.7	14.5	14.5	14.5	20.6	26.1
P0CX56;P0CX55	P0CX56;P0CX55	8;8	8;8	8;8	40S ribosomal protein S18-B;40S ribosomal protein S18-A	RPS18B;RPS18A	RS18B_YEAST 40S ribosomal protein S18-B OS=Saccharomyces cerevisiae (strain ATCC 204508 / S288c) OX=559292 GN=RPS18B PE=1 SV=1;RS18A_YEAST 40S ribosomal protein S18-A OS=Saccharomyces cerevisiae (strain ATCC 204508 / S288c) OX=559292 GN=RPS18A PE=1 SV=1	2	8	8	8	8	2	6	4	3	3	6	4	8	2	6	4	3	3	6	4	8	2	6	4	3	3	6	4	59.6	59.6	59.6	17.037	146	146;146	0	93.866	59.6	15.1	48.6	29.5	20.5	25.3
P0CX83;P0CX82	P0CX83;P0CX82	4;4	4;4	4;4	60S ribosomal protein L19-B;60S ribosomal protein L19-A	RPL19B;RPL19A	RL19B_YEAST 60S ribosomal protein L19-B OS=Saccharomyces cerevisiae (strain ATCC 204508 / S288c) OX=559292 GN=RPL19B PE=1 SV=1;RL19A_YEAST 60S ribosomal protein L19-A OS=Saccharomyces cerevisiae (strain ATCC 204508 / S288c) OX=559292 GN=RPL19A PE=1 SV=1	2	4	4	4	3	2	3	4	3	3	3	3	3	2	3	4	3	3	3	3	3	2	3	4	3	3	3	3	15.9	15.9	15.9	21.704	189	189;189	0	35.651	15.3	10.1	15.3	15.9	15.3	15.3
P0CX85;P0CX84	P0CX85;P0CX84	5;5	5;5	5;5	60S ribosomal protein L35-B;60S ribosomal protein L35-A	RPL35B;RPL35A	RL35B_YEAST 60S ribosomal protein L35-B OS=Saccharomyces cerevisiae (strain ATCC 204508 / S288c) OX=559292 GN=RPL35B PE=1 SV=1;RL35A_YEAST 60S ribosomal protein L35-A OS=Saccharomyces cerevisiae (strain ATCC 204508 / S288c) OX=559292 GN=RPL35A PE=1 SV=1	2	5	5	5	3	3	1	4	2	2	3	3	3	3	1	4	2	2	3	3	3	3	1	4	2	2	3	3	30.8	30.8	30.8	13.909	120	120;120	0	40.585	29.2	19.2	7.5	19.2	17.5	17.5
P10080	P10080	7	7	7	Single-stranded nucleic acid-binding protein	SBP1	SSBP1_YEAST Single-stranded nucleic acid-binding protein OS=Saccharomyces cerevisiae (strain ATCC 204508 / S288c) OX=559292 GN=SBP1 PE=1 SV=2	1	7	7	7	2	1	4	3	3	3	5	4	2	1	4	3	3	3	5	4	2	1	4	3	3	3	5	4	27.6	27.6	27.6	32.989	294	294	0	48.504	7.5	3.1	15.3	10.9	10.9	10.9
P10591;P22202;P09435	P10591	18;4;4	18;4;4	4;0;0	Heat shock protein SSA1	SSA1	HSP71_YEAST Heat shock protein SSA1 OS=Saccharomyces cerevisiae (strain ATCC 204508 / S288c) OX=559292 GN=SSA1 PE=1 SV=4	3	18	18	4	9	7	11	10	10	8	14	10	9	7	11	10	10	8	14	10	3	3	2	2	4	3	4	2	37.1	37.1	9.2	69.656	642	642;642;649	0	229.35	18.2	14.6	23.8	20.1	21.2	15.4
P10592	P10592	17	3	3	Heat shock protein SSA2	SSA2	HSP72_YEAST Heat shock protein SSA2 OS=Saccharomyces cerevisiae (strain ATCC 204508 / S288c) OX=559292 GN=SSA2 PE=1 SV=3	1	17	3	3	6	4	11	8	6	5	11	9	0	0	2	0	0	0	1	1	0	0	2	0	0	0	1	1	35.4	7.4	7.4	69.469	639	639	0	17.743	12.2	8.6	24.7	16	12.1	9.4
P10664	P10664	9	9	1	60S ribosomal protein L4-A	RPL4A	RL4A_YEAST 60S ribosomal protein L4-A OS=Saccharomyces cerevisiae (strain ATCC 204508 / S288c) OX=559292 GN=RPL4A PE=1 SV=4	1	9	9	1	6	1	8	7	5	5	6	6	6	1	8	7	5	5	6	6	1	0	1	1	1	0	1	1	34	34	3.9	39.092	362	362	0	76.808	24.6	5.5	34	31.2	22.4	22.1
P10961	P10961	2	2	2	Heat shock factor protein	HSF1	HSF_YEAST Heat shock factor protein OS=Saccharomyces cerevisiae (strain ATCC 204508 / S288c) OX=559292 GN=HSF1 PE=1 SV=1	1	2	2	2	2	0	0	0	0	0	0	0	2	0	0	0	0	0	0	0	2	0	0	0	0	0	0	0	2.8	2.8	2.8	93.281	833	833	0	11.221	2.8	0	0	0	0	0
P19146;P11076	P19146;P11076	1;1	1;1	1;1	ADP-ribosylation factor 2;ADP-ribosylation factor 1	ARF2;ARF1	ARF2_YEAST ADP-ribosylation factor 2 OS=Saccharomyces cerevisiae (strain ATCC 204508 / S288c) OX=559292 GN=ARF2 PE=1 SV=3;ARF1_YEAST ADP-ribosylation factor 1 OS=Saccharomyces cerevisiae (strain ATCC 204508 / S288c) OX=559292 GN=ARF1 PE=1 SV=3	2	1	1	1	1	0	0	0	0	0	0	0	1	0	0	0	0	0	0	0	1	0	0	0	0	0	0	0	6.1	6.1	6.1	20.657	181	181;181	1	-2	6.1	0	0	0	0	0
P11632	P11632	1	1	1	Non-histone chromosomal protein 6A	NHP6A	NHP6A_YEAST Non-histone chromosomal protein 6A OS=Saccharomyces cerevisiae (strain ATCC 204508 / S288c) OX=559292 GN=NHP6A PE=1 SV=1	1	1	1	1	0	1	0	0	0	0	0	0	0	1	0	0	0	0	0	0	0	1	0	0	0	0	0	0	14	14	14	10.802	93	93	0.0093458	6.1946	0	14	0	0	0	0
P11986	P11986	41	41	41	Inositol-3-phosphate synthase	INO1	INO1_YEAST Inositol-3-phosphate synthase OS=Saccharomyces cerevisiae (strain ATCC 204508 / S288c) OX=559292 GN=INO1 PE=1 SV=3	1	41	41	41	34	26	36	33	30	32	33	32	34	26	36	33	30	32	33	32	34	26	36	33	30	32	33	32	66.2	66.2	66.2	59.641	533	533	0	323.31	55	53.3	58.2	58.5	55.3	55
P12904	P12904	17	17	17	5-AMP-activated protein kinase subunit gamma	SNF4	AAKG_YEAST 5-AMP-activated protein kinase subunit gamma OS=Saccharomyces cerevisiae (strain ATCC 204508 / S288c) OX=559292 GN=SNF4 PE=1 SV=1	1	17	17	17	10	8	12	9	11	8	8	8	10	8	12	9	11	8	8	8	10	8	12	9	11	8	8	8	50.3	50.3	50.3	36.401	322	322	0	228.23	28.3	25.5	40.7	29.5	37	29.5
P12945	P12945	6	6	6	N-terminal acetyltransferase A complex subunit NAT1	NAT1	NAT1_YEAST N-terminal acetyltransferase A complex subunit NAT1 OS=Saccharomyces cerevisiae (strain ATCC 204508 / S288c) OX=559292 GN=NAT1 PE=1 SV=2	1	6	6	6	4	4	0	1	2	1	2	0	4	4	0	1	2	1	2	0	4	4	0	1	2	1	2	0	9.5	9.5	9.5	98.904	854	854	0	56.611	6.6	6.4	0	1.5	2.8	1.5
P12962	P12962	3	3	3	Cap-associated protein CAF20	CAF20	CAF20_YEAST Cap-associated protein CAF20 OS=Saccharomyces cerevisiae (strain ATCC 204508 / S288c) OX=559292 GN=CAF20 PE=1 SV=2	1	3	3	3	2	1	2	1	3	2	2	2	2	1	2	1	3	2	2	2	2	1	2	1	3	2	2	2	33.5	33.5	33.5	18.223	161	161	0	35.376	24.8	6.8	24.8	6.8	33.5	24.8
P13188	P13188	3	3	3	Glutamine--tRNA ligase	GLN4	SYQ_YEAST Glutamine--tRNA ligase OS=Saccharomyces cerevisiae (strain ATCC 204508 / S288c) OX=559292 GN=GLN4 PE=1 SV=2	1	3	3	3	3	0	1	0	1	0	0	0	3	0	1	0	1	0	0	0	3	0	1	0	1	0	0	0	4.2	4.2	4.2	93.132	809	809	0	19.049	4.2	0	1.5	0	1.5	0
P14020	P14020	1	1	1	Dolichol-phosphate mannosyltransferase	DPM1	DPM1_YEAST Dolichol-phosphate mannosyltransferase OS=Saccharomyces cerevisiae (strain ATCC 204508 / S288c) OX=559292 GN=DPM1 PE=1 SV=3	1	1	1	1	1	0	0	0	0	0	0	0	1	0	0	0	0	0	0	0	1	0	0	0	0	0	0	0	4.5	4.5	4.5	30.362	267	267	1	-2	4.5	0	0	0	0	0
P14120	P14120	3	3	3	60S ribosomal protein L30	RPL30	RL30_YEAST 60S ribosomal protein L30 OS=Saccharomyces cerevisiae (strain ATCC 204508 / S288c) OX=559292 GN=RPL30 PE=1 SV=3	1	3	3	3	2	2	1	1	1	2	2	3	2	2	1	1	1	2	2	3	2	2	1	1	1	2	2	3	39	39	39	11.415	105	105	0	34.765	27.6	27.6	11.4	11.4	11.4	27.6
P14126	P14126	8	8	8	60S ribosomal protein L3	RPL3	RL3_YEAST 60S ribosomal protein L3 OS=Saccharomyces cerevisiae (strain ATCC 204508 / S288c) OX=559292 GN=RPL3 PE=1 SV=4	1	8	8	8	3	1	6	4	2	2	4	3	3	1	6	4	2	2	4	3	3	1	6	4	2	2	4	3	21.4	21.4	21.4	43.757	387	387	0	54.461	7.8	2.6	14.2	8.5	5.4	4.7
P14540	P14540	4	4	4	Fructose-bisphosphate aldolase	FBA1	ALF_YEAST Fructose-bisphosphate aldolase OS=Saccharomyces cerevisiae (strain ATCC 204508 / S288c) OX=559292 GN=FBA1 PE=1 SV=3	1	4	4	4	4	1	3	2	2	3	2	3	4	1	3	2	2	3	2	3	4	1	3	2	2	3	2	3	15.3	15.3	15.3	39.62	359	359	0	39.253	15.3	3.3	10	5.3	5.3	10.6
P14832	P14832	3	3	3	Peptidyl-prolyl cis-trans isomerase	CPR1	CYPH_YEAST Peptidyl-prolyl cis-trans isomerase OS=Saccharomyces cerevisiae (strain ATCC 204508 / S288c) OX=559292 GN=CPR1 PE=1 SV=3	1	3	3	3	1	0	2	3	0	1	1	1	1	0	2	3	0	1	1	1	1	0	2	3	0	1	1	1	19.8	19.8	19.8	17.39	162	162	0	20.433	8	0	14.8	19.8	0	4.9
P14843	P14843	1	1	1	Phospho-2-dehydro-3-deoxyheptonate aldolase, phenylalanine-inhibited	ARO3	AROF_YEAST Phospho-2-dehydro-3-deoxyheptonate aldolase, phenylalanine-inhibited OS=Saccharomyces cerevisiae (strain ATCC 204508 / S288c) OX=559292 GN=ARO3 PE=1 SV=1	1	1	1	1	0	0	0	0	1	1	0	0	0	0	0	0	1	1	0	0	0	0	0	0	1	1	0	0	3.5	3.5	3.5	41.069	370	370	0	14.15	0	0	0	0	3.5	3.5
P15019	P15019	2	2	2	Transaldolase	TAL1	TAL1_YEAST Transaldolase OS=Saccharomyces cerevisiae (strain ATCC 204508 / S288c) OX=559292 GN=TAL1 PE=1 SV=4	1	2	2	2	1	0	1	1	0	1	2	0	1	0	1	1	0	1	2	0	1	0	1	1	0	1	2	0	6.6	6.6	6.6	37.036	335	335	0	13.205	3.6	0	3	3.6	0	3
P15108;P02829	P15108;P02829	9;7	9;7	9;7	ATP-dependent molecular chaperone HSC82;ATP-dependent molecular chaperone HSP82	HSC82;HSP82	HSC82_YEAST ATP-dependent molecular chaperone HSC82 OS=Saccharomyces cerevisiae (strain ATCC 204508 / S288c) OX=559292 GN=HSC82 PE=1 SV=4;HSP82_YEAST ATP-dependent molecular chaperone HSP82 OS=Saccharomyces cerevisiae (strain ATCC 204508 / S288c) OX=559292	2	9	9	9	7	2	3	0	1	1	2	4	7	2	3	0	1	1	2	4	7	2	3	0	1	1	2	4	16.5	16.5	16.5	80.899	705	705;709	0	69.586	12.3	3.7	6.1	0	2.1	1.3
P15274	P15274	3	3	3	AMP deaminase	AMD1	AMPD_YEAST AMP deaminase OS=Saccharomyces cerevisiae (strain ATCC 204508 / S288c) OX=559292 GN=AMD1 PE=1 SV=2	1	3	3	3	0	0	0	0	2	1	1	3	0	0	0	0	2	1	1	3	0	0	0	0	2	1	1	3	4.2	4.2	4.2	93.3	810	810	0	22.319	0	0	0	0	2.8	1.1
P15646	P15646	1	1	1	rRNA 2-O-methyltransferase fibrillarin	NOP1	FBRL_YEAST rRNA 2-O-methyltransferase fibrillarin OS=Saccharomyces cerevisiae (strain ATCC 204508 / S288c) OX=559292 GN=NOP1 PE=1 SV=1	1	1	1	1	0	0	1	0	1	0	1	0	0	0	1	0	1	0	1	0	0	0	1	0	1	0	1	0	3.7	3.7	3.7	34.465	327	327	1	-2	0	0	3.7	0	3.7	0
P15992	P15992	10	10	10	Heat shock protein 26	HSP26	HSP26_YEAST Heat shock protein 26 OS=Saccharomyces cerevisiae (strain ATCC 204508 / S288c) OX=559292 GN=HSP26 PE=1 SV=3	1	10	10	10	9	5	8	8	7	9	8	9	9	5	8	8	7	9	8	9	9	5	8	8	7	9	8	9	52.3	52.3	52.3	23.879	214	214	0	179.92	45.8	31.3	45.8	43.5	42.5	51.9
P16140	P16140	1	1	1	V-type proton ATPase subunit B	VMA2	VATB_YEAST V-type proton ATPase subunit B OS=Saccharomyces cerevisiae (strain ATCC 204508 / S288c) OX=559292 GN=VMA2 PE=1 SV=2	1	1	1	1	1	0	0	0	0	0	0	0	1	0	0	0	0	0	0	0	1	0	0	0	0	0	0	0	2.9	2.9	2.9	57.749	517	517	0	6.8615	2.9	0	0	0	0	0
P16521;P53978	P16521	10;3	10;3	10;3	Elongation factor 3A	YEF3	EF3A_YEAST Elongation factor 3A OS=Saccharomyces cerevisiae (strain ATCC 204508 / S288c) OX=559292 GN=YEF3 PE=1 SV=4	2	10	10	10	6	3	2	3	8	9	7	8	6	3	2	3	8	9	7	8	6	3	2	3	8	9	7	8	11.6	11.6	11.6	115.94	1044	1044;1044	0	88.204	7.2	3.6	2.3	3.4	9.5	10.2
P16547	P16547	2	2	2	Mitochondrial outer membrane protein OM45	OM45	OM45_YEAST Mitochondrial outer membrane protein OM45 OS=Saccharomyces cerevisiae (strain ATCC 204508 / S288c) OX=559292 GN=OM45 PE=1 SV=2	1	2	2	2	2	0	2	0	1	1	2	2	2	0	2	0	1	1	2	2	2	0	2	0	1	1	2	2	6.4	6.4	6.4	44.58	393	393	0	18.085	6.4	0	6.4	0	2.8	2.8
P17106	P17106	1	1	1	Centromere-binding protein 1	CBF1	CBF1_YEAST Centromere-binding protein 1 OS=Saccharomyces cerevisiae (strain ATCC 204508 / S288c) OX=559292 GN=CBF1 PE=1 SV=2	1	1	1	1	1	0	1	0	0	1	1	1	1	0	1	0	0	1	1	1	1	0	1	0	0	1	1	1	4.6	4.6	4.6	39.387	351	351	0	29.36	4.6	0	4.6	0	0	4.6
P17255	P17255	26	26	26	V-type proton ATPase catalytic subunit A;Endonuclease PI-SceI	VMA1	VATA_YEAST V-type proton ATPase catalytic subunit A OS=Saccharomyces cerevisiae (strain ATCC 204508 / S288c) OX=559292 GN=VMA1 PE=1 SV=3	1	26	26	26	20	18	20	16	19	20	18	18	20	18	20	16	19	20	18	18	20	18	20	16	19	20	18	18	25	25	25	118.64	1071	1071	0	323.31	17.2	15.7	18.1	12.5	15.4	16.2
P19097	P19097	2	2	2	Fatty acid synthase subunit alpha;Acyl carrier;3-oxoacyl-[acyl-carrier-protein] reductase;3-oxoacyl-[acyl-carrier-protein] synthase	FAS2	FAS2_YEAST Fatty acid synthase subunit alpha OS=Saccharomyces cerevisiae (strain ATCC 204508 / S288c) OX=559292 GN=FAS2 PE=1 SV=2	1	2	2	2	1	0	1	1	0	0	0	1	1	0	1	1	0	0	0	1	1	0	1	1	0	0	0	1	1.7	1.7	1.7	206.94	1887	1887	0	13.273	0.9	0	0.8	0.8	0	0
P19358;P10659	P19358;P10659	4;2	4;2	4;2	S-adenosylmethionine synthase 2;S-adenosylmethionine synthase 1	SAM2;SAM1	METK2_YEAST S-adenosylmethionine synthase 2 OS=Saccharomyces cerevisiae (strain ATCC 204508 / S288c) OX=559292 GN=SAM2 PE=1 SV=3;METK1_YEAST S-adenosylmethionine synthase 1 OS=Saccharomyces cerevisiae (strain ATCC 204508 / S288c) OX=559292 GN=SAM1 PE=1 SV=	2	4	4	4	3	1	2	1	2	2	2	2	3	1	2	1	2	2	2	2	3	1	2	1	2	2	2	2	9.6	9.6	9.6	42.255	384	384;382	0	53.972	9.6	3.9	6.8	3.9	6.5	6.8
P19658	P19658	1	1	1	Exocyst complex component EXO70	EXO70	EXO70_YEAST Exocyst complex component EXO70 OS=Saccharomyces cerevisiae (strain ATCC 204508 / S288c) OX=559292 GN=EXO70 PE=1 SV=1	1	1	1	1	1	0	1	1	0	1	1	1	1	0	1	1	0	1	1	1	1	0	1	1	0	1	1	1	3.4	3.4	3.4	71.293	623	623	0.0090361	6.1005	3.4	0	3.4	3.4	0	3.4
P19882	P19882	12	12	12	Heat shock protein 60, mitochondrial	HSP60	HSP60_YEAST Heat shock protein 60, mitochondrial OS=Saccharomyces cerevisiae (strain ATCC 204508 / S288c) OX=559292 GN=HSP60 PE=1 SV=1	1	12	12	12	2	2	2	2	3	4	5	4	2	2	2	2	3	4	5	4	2	2	2	2	3	4	5	4	23.6	23.6	23.6	60.751	572	572	0	131.63	4	4	4.4	4.5	6.1	8.2
P19955	P19955	3	3	3	37S ribosomal protein YMR-31, mitochondrial	YMR31	RT31_YEAST 37S ribosomal protein YMR-31, mitochondrial OS=Saccharomyces cerevisiae (strain ATCC 204508 / S288c) OX=559292 GN=YMR31 PE=1 SV=1	1	3	3	3	3	3	3	3	3	3	3	3	3	3	3	3	3	3	3	3	3	3	3	3	3	3	3	3	26	26	26	13.689	123	123	0	35.519	26	26	26	26	26	26
P20459	P20459	2	2	2	Eukaryotic translation initiation factor 2 subunit alpha	SUI2	IF2A_YEAST Eukaryotic translation initiation factor 2 subunit alpha OS=Saccharomyces cerevisiae (strain ATCC 204508 / S288c) OX=559292 GN=SUI2 PE=1 SV=1	1	2	2	2	2	0	0	0	1	1	0	0	2	0	0	0	1	1	0	0	2	0	0	0	1	1	0	0	9.5	9.5	9.5	34.717	304	304	0	13.931	9.5	0	0	0	5.3	5.3
P21827	P21827	6	6	6	Guanine nucleotide exchange factor SRM1	SRM1	RCC1_YEAST Guanine nucleotide exchange factor SRM1 OS=Saccharomyces cerevisiae (strain ATCC 204508 / S288c) OX=559292 GN=SRM1 PE=1 SV=1	1	6	6	6	6	3	2	2	2	5	5	2	6	3	2	2	2	5	5	2	6	3	2	2	2	5	5	2	11.8	11.8	11.8	53.013	482	482	0	44.531	11.8	5.6	3.5	3.9	3.9	9.5
P22147	P22147	9	9	9	5-3 exoribonuclease 1	XRN1	XRN1_YEAST 5-3 exoribonuclease 1 OS=Saccharomyces cerevisiae (strain ATCC 204508 / S288c) OX=559292 GN=XRN1 PE=1 SV=1	1	9	9	9	7	0	0	0	2	2	3	1	7	0	0	0	2	2	3	1	7	0	0	0	2	2	3	1	7.3	7.3	7.3	175.46	1528	1528	0	57.76	5.6	0	0	0	1.4	1.4
P22696	P22696	6	6	6	Peptidyl-prolyl cis-trans isomerase ESS1	ESS1	ESS1_YEAST Peptidyl-prolyl cis-trans isomerase ESS1 OS=Saccharomyces cerevisiae (strain ATCC 204508 / S288c) OX=559292 GN=ESS1 PE=1 SV=3	1	6	6	6	6	4	0	0	3	3	2	4	6	4	0	0	3	3	2	4	6	4	0	0	3	3	2	4	39.4	39.4	39.4	19.404	170	170	0	60.841	39.4	30	0	0	24.7	21.2
P22855	P22855	2	2	2	Alpha-mannosidase	AMS1	MAN1_YEAST Alpha-mannosidase OS=Saccharomyces cerevisiae (strain ATCC 204508 / S288c) OX=559292 GN=AMS1 PE=1 SV=2	1	2	2	2	1	0	0	0	0	0	1	0	1	0	0	0	0	0	1	0	1	0	0	0	0	0	1	0	1.7	1.7	1.7	124.5	1083	1083	0	11.178	0.9	0	0	0	0	0
P23248	P23248	9	2	2	40S ribosomal protein S1-B	RPS1B	RS3A2_YEAST 40S ribosomal protein S1-B OS=Saccharomyces cerevisiae (strain ATCC 204508 / S288c) OX=559292 GN=RPS1B PE=1 SV=3	1	9	2	2	5	3	6	7	4	5	4	4	1	1	1	2	0	1	1	1	1	1	1	2	0	1	1	1	34.9	8.2	8.2	28.812	255	255	0	39.903	19.6	12.5	22.7	27.8	16.5	18.8
P23292;P23291	P23292	13;4	13;4	13;4	Casein kinase I homolog 2	YCK2	KC12_YEAST Casein kinase I homolog 2 OS=Saccharomyces cerevisiae (strain ATCC 204508 / S288c) OX=559292 GN=YCK2 PE=1 SV=1	2	13	13	13	11	8	11	9	8	10	10	10	11	8	11	9	8	10	10	10	11	8	11	9	8	10	10	10	28.6	28.6	28.6	62.078	546	546;538	0	323.31	27.1	18.5	28.6	22	20.1	24.2
P23301;P19211	P23301	9;2	9;2	9;2	Eukaryotic translation initiation factor 5A-1	HYP2	IF5A1_YEAST Eukaryotic translation initiation factor 5A-1 OS=Saccharomyces cerevisiae (strain ATCC 204508 / S288c) OX=559292 GN=HYP2 PE=1 SV=3	2	9	9	9	6	5	7	5	6	7	7	8	6	5	7	5	6	7	7	8	6	5	7	5	6	7	7	8	70.1	70.1	70.1	17.114	157	157;157	0	230.18	69.4	35	68.8	35	51.6	69.4
P24000	P24000	4	4	1	60S ribosomal protein L24-B	RPL24B	RL24B_YEAST 60S ribosomal protein L24-B OS=Saccharomyces cerevisiae (strain ATCC 204508 / S288c) OX=559292 GN=RPL24B PE=1 SV=1	1	4	4	1	4	1	3	4	1	4	4	3	4	1	3	4	1	4	4	3	1	0	1	1	0	1	1	1	22.6	22.6	7.7	17.547	155	155	0	40.779	22.6	9	21.9	22.6	9	22.6
P24276	P24276	40	40	40	Protein SSD1	SSD1	SSD1_YEAST Protein SSD1 OS=Saccharomyces cerevisiae (strain ATCC 204508 / S288c) OX=559292 GN=SSD1 PE=1 SV=1	1	40	40	40	31	16	24	31	25	22	27	20	31	16	24	31	25	22	27	20	31	16	24	31	25	22	27	20	37.8	37.8	37.8	139.95	1250	1250	0	323.31	31.1	16	25	30.7	23.9	22.2
P24280	P24280	1	1	1	SEC14 cytosolic factor	SEC14	SEC14_YEAST SEC14 cytosolic factor OS=Saccharomyces cerevisiae (strain ATCC 204508 / S288c) OX=559292 GN=SEC14 PE=1 SV=3	1	1	1	1	1	0	0	0	0	0	0	0	1	0	0	0	0	0	0	0	1	0	0	0	0	0	0	0	4.3	4.3	4.3	34.9	304	304	0	6.9671	4.3	0	0	0	0	0
P24783	P24783	2	2	2	ATP-dependent RNA helicase DBP2	DBP2	DBP2_YEAST ATP-dependent RNA helicase DBP2 OS=Saccharomyces cerevisiae (strain ATCC 204508 / S288c) OX=559292 GN=DBP2 PE=1 SV=1	1	2	2	2	0	0	2	2	0	0	0	0	0	0	2	2	0	0	0	0	0	0	2	2	0	0	0	0	3.8	3.8	3.8	60.999	546	546	0	17.01	0	0	3.8	3.8	0	0
P25039	P25039	1	1	1	Elongation factor G, mitochondrial	MEF1	EFGM_YEAST Elongation factor G, mitochondrial OS=Saccharomyces cerevisiae (strain ATCC 204508 / S288c) OX=559292 GN=MEF1 PE=1 SV=2	1	1	1	1	0	0	1	0	0	0	0	0	0	0	1	0	0	0	0	0	0	0	1	0	0	0	0	0	1.3	1.3	1.3	84.573	761	761	0.0090909	6.1292	0	0	1.3	0	0	0
P25294	P25294	10	10	10	Protein SIS1	SIS1	SIS1_YEAST Protein SIS1 OS=Saccharomyces cerevisiae (strain ATCC 204508 / S288c) OX=559292 GN=SIS1 PE=1 SV=1	1	10	10	10	7	6	0	2	6	7	1	6	7	6	0	2	6	7	1	6	7	6	0	2	6	7	1	6	33.8	33.8	33.8	37.59	352	352	0	107.97	28.1	21.3	0	6.5	21.3	25.3
P25441	P25441	1	1	1	DNA-directed RNA polymerase III subunit RPC4	RPC53	RPC4_YEAST DNA-directed RNA polymerase III subunit RPC4 OS=Saccharomyces cerevisiae (strain ATCC 204508 / S288c) OX=559292 GN=RPC53 PE=1 SV=2	1	1	1	1	0	1	0	0	0	0	0	0	0	1	0	0	0	0	0	0	0	1	0	0	0	0	0	0	2.1	2.1	2.1	46.667	422	422	1	-2	0	2.1	0	0	0	0
P25443	P25443	5	5	5	40S ribosomal protein S2	RPS2	RS2_YEAST 40S ribosomal protein S2 OS=Saccharomyces cerevisiae (strain ATCC 204508 / S288c) OX=559292 GN=RPS2 PE=1 SV=3	1	5	5	5	5	1	5	4	2	3	4	1	5	1	5	4	2	3	4	1	5	1	5	4	2	3	4	1	19.3	19.3	19.3	27.449	254	254	0	34.432	19.3	4.3	19.3	16.5	10.2	13
P25555	P25555	1	1	1	Single-strand telomeric DNA-binding protein GBP2	GBP2	GBP2_YEAST Single-strand telomeric DNA-binding protein GBP2 OS=Saccharomyces cerevisiae (strain ATCC 204508 / S288c) OX=559292 GN=GBP2 PE=1 SV=1	1	1	1	1	0	0	0	0	0	1	0	0	0	0	0	0	0	1	0	0	0	0	0	0	0	1	0	0	2.8	2.8	2.8	48.728	427	427	0.0092025	6.1498	0	0	0	0	0	2.8
P25567	P25567	7	7	7	RNA-binding protein SRO9	SRO9	SRO9_YEAST RNA-binding protein SRO9 OS=Saccharomyces cerevisiae (strain ATCC 204508 / S288c) OX=559292 GN=SRO9 PE=1 SV=2	1	7	7	7	3	2	5	4	4	5	4	3	3	2	5	4	4	5	4	3	3	2	5	4	4	5	4	3	22.4	22.4	22.4	48.059	434	434	0	93.559	11.3	4.6	15.9	13.4	12.2	16.8
P25605	P25605	3	3	3	Acetolactate synthase small subunit, mitochondrial	ILV6	ILV6_YEAST Acetolactate synthase small subunit, mitochondrial OS=Saccharomyces cerevisiae (strain ATCC 204508 / S288c) OX=559292 GN=ILV6 PE=1 SV=2	1	3	3	3	2	0	0	1	0	0	0	1	2	0	0	1	0	0	0	1	2	0	0	1	0	0	0	1	15.9	15.9	15.9	33.986	309	309	0	24.623	10.7	0	0	4.5	0	0
P25623	P25623	1	1	1	Suppressor of yeast profilin deletion	SYP1	SYP1_YEAST Suppressor of yeast profilin deletion OS=Saccharomyces cerevisiae (strain ATCC 204508 / S288c) OX=559292 GN=SYP1 PE=1 SV=3	1	1	1	1	0	1	0	1	1	0	0	1	0	1	0	1	1	0	0	1	0	1	0	1	1	0	0	1	1.4	1.4	1.4	96.136	870	870	0	13.679	0	1.4	0	1.4	1.4	0
P26321	P26321	3	3	3	60S ribosomal protein L5	RPL5	RL5_YEAST 60S ribosomal protein L5 OS=Saccharomyces cerevisiae (strain ATCC 204508 / S288c) OX=559292 GN=RPL5 PE=1 SV=4	1	3	3	3	3	1	3	2	2	1	1	1	3	1	3	2	2	1	1	1	3	1	3	2	2	1	1	1	10.8	10.8	10.8	33.714	297	297	0	21.505	10.8	3	10.8	5.7	5.7	3
P26783	P26783	6	6	6	40S ribosomal protein S5	RPS5	RS5_YEAST 40S ribosomal protein S5 OS=Saccharomyces cerevisiae (strain ATCC 204508 / S288c) OX=559292 GN=RPS5 PE=1 SV=3	1	6	6	6	4	2	4	0	2	2	3	1	4	2	4	0	2	2	3	1	4	2	4	0	2	2	3	1	29.8	29.8	29.8	25.038	225	225	0	80.444	20.9	10.7	20	0	9.8	9.8
P26784	P26784	6	4	4	60S ribosomal protein L16-A	RPL16A	RL16A_YEAST 60S ribosomal protein L16-A OS=Saccharomyces cerevisiae (strain ATCC 204508 / S288c) OX=559292 GN=RPL16A PE=1 SV=3	1	6	4	4	1	1	4	2	3	1	5	2	1	1	3	2	2	1	3	2	1	1	3	2	2	1	3	2	25.1	18.1	18.1	22.201	199	199	0	68.881	7.5	7.5	16.1	12.1	15.6	7.5
P26785	P26785	7	7	5	60S ribosomal protein L16-B	RPL16B	RL16B_YEAST 60S ribosomal protein L16-B OS=Saccharomyces cerevisiae (strain ATCC 204508 / S288c) OX=559292 GN=RPL16B PE=1 SV=3	1	7	7	5	1	2	4	4	3	2	5	3	1	2	4	4	3	2	5	3	1	2	3	4	2	2	3	3	31.8	31.8	24.7	22.249	198	198	0	77.901	7.6	12.6	22.7	19.7	15.2	13.6
P26786;P48164	P26786;P48164	6;3	6;3	6;3	40S ribosomal protein S7-A;40S ribosomal protein S7-B	RPS7A;RPS7B	RS7A_YEAST 40S ribosomal protein S7-A OS=Saccharomyces cerevisiae (strain ATCC 204508 / S288c) OX=559292 GN=RPS7A PE=1 SV=4;RS7B_YEAST 40S ribosomal protein S7-B OS=Saccharomyces cerevisiae (strain ATCC 204508 / S288c) OX=559292 GN=RPS7B PE=1 SV=1	2	6	6	6	5	2	6	3	3	3	4	3	5	2	6	3	3	3	4	3	5	2	6	3	3	3	4	3	35.3	35.3	35.3	21.622	190	190;190	0	63.406	31.1	11.1	35.3	21.6	21.6	21.1
P27476	P27476	9	9	9	Nuclear localization sequence-binding protein	NSR1	NSR1_YEAST Nuclear localization sequence-binding protein OS=Saccharomyces cerevisiae (strain ATCC 204508 / S288c) OX=559292 GN=NSR1 PE=1 SV=1	1	9	9	9	3	2	6	7	6	5	6	6	3	2	6	7	6	5	6	6	3	2	6	7	6	5	6	6	25.1	25.1	25.1	44.535	414	414	0	63.781	8.7	5.1	16.7	19.8	14.7	13
P27614	P27614	15	15	15	Carboxypeptidase S	CPS1	CBPS_YEAST Carboxypeptidase S OS=Saccharomyces cerevisiae (strain ATCC 204508 / S288c) OX=559292 GN=CPS1 PE=1 SV=2	1	15	15	15	12	6	10	10	11	9	11	7	12	6	10	10	11	9	11	7	12	6	10	10	11	9	11	7	24.1	24.1	24.1	64.596	576	576	0	138.98	20.5	14.1	16.7	16.3	19.1	15.8
P27692	P27692	2	2	2	Transcription elongation factor SPT5	SPT5	SPT5_YEAST Transcription elongation factor SPT5 OS=Saccharomyces cerevisiae (strain ATCC 204508 / S288c) OX=559292 GN=SPT5 PE=1 SV=1	1	2	2	2	2	0	0	0	0	0	0	0	2	0	0	0	0	0	0	0	2	0	0	0	0	0	0	0	2.4	2.4	2.4	115.65	1063	1063	0	10.999	2.4	0	0	0	0	0
P28006	P28006	1	1	1	Serine/threonine-protein phosphatase 1 regulatory subunit GAC1	GAC1	GAC1_YEAST Serine/threonine-protein phosphatase 1 regulatory subunit GAC1 OS=Saccharomyces cerevisiae (strain ATCC 204508 / S288c) OX=559292 GN=GAC1 PE=1 SV=2	1	1	1	1	0	0	0	1	0	0	1	0	0	0	0	1	0	0	1	0	0	0	0	1	0	0	1	0	1.5	1.5	1.5	88.532	793	793	1	-2	0	0	0	1.5	0	0
P29311;P34730	P29311;P34730	2;2	2;2	2;2	Protein BMH1;Protein BMH2	BMH1;BMH2	BMH1_YEAST Protein BMH1 OS=Saccharomyces cerevisiae (strain ATCC 204508 / S288c) OX=559292 GN=BMH1 PE=1 SV=4;BMH2_YEAST Protein BMH2 OS=Saccharomyces cerevisiae (strain ATCC 204508 / S288c) OX=559292 GN=BMH2 PE=1 SV=3	2	2	2	2	0	0	1	1	1	1	1	2	0	0	1	1	1	1	1	2	0	0	1	1	1	1	1	2	7.5	7.5	7.5	30.091	267	267;273	0	11.55	0	0	4.1	4.1	4.1	4.1
P29453;P17076	P29453;P17076	14;11	14;11	14;11	60S ribosomal protein L8-B;60S ribosomal protein L8-A	RPL8B;RPL8A	RL8B_YEAST 60S ribosomal protein L8-B OS=Saccharomyces cerevisiae (strain ATCC 204508 / S288c) OX=559292 GN=RPL8B PE=1 SV=3;RL8A_YEAST 60S ribosomal protein L8-A OS=Saccharomyces cerevisiae (strain ATCC 204508 / S288c) OX=559292 GN=RPL8A PE=1 SV=4	2	14	14	14	11	5	9	7	6	4	8	4	11	5	9	7	6	4	8	4	11	5	9	7	6	4	8	4	53.5	53.5	53.5	28.111	256	256;256	0	128.25	41.4	18.8	34.8	30.5	23.8	15.2
P30624	P30624	1	1	1	Long-chain-fatty-acid--CoA ligase 1	FAA1	LCF1_YEAST Long-chain-fatty-acid--CoA ligase 1 OS=Saccharomyces cerevisiae (strain ATCC 204508 / S288c) OX=559292 GN=FAA1 PE=1 SV=1	1	1	1	1	1	0	0	0	0	0	0	0	1	0	0	0	0	0	0	0	1	0	0	0	0	0	0	0	2.4	2.4	2.4	77.865	700	700	0	6.8583	2.4	0	0	0	0	0
P31539	P31539	2	2	2	Heat shock protein 104	HSP104	HS104_YEAST Heat shock protein 104 OS=Saccharomyces cerevisiae (strain ATCC 204508 / S288c) OX=559292 GN=HSP104 PE=1 SV=2	1	2	2	2	1	0	0	0	0	0	0	1	1	0	0	0	0	0	0	1	1	0	0	0	0	0	0	1	2.8	2.8	2.8	102.03	908	908	0	15.305	1.5	0	0	0	0	0
P32047	P32047	2	2	2	Protein MLF3	MLF3	MLF3_YEAST Protein MLF3 OS=Saccharomyces cerevisiae (strain ATCC 204508 / S288c) OX=559292 GN=MLF3 PE=1 SV=2	1	2	2	2	2	0	1	0	0	0	1	1	2	0	1	0	0	0	1	1	2	0	1	0	0	0	1	1	7.5	7.5	7.5	49.21	452	452	0	25.914	7.5	0	4.2	0	0	0
P32324	P32324	9	9	9	Elongation factor 2	EFT1	EF2_YEAST Elongation factor 2 OS=Saccharomyces cerevisiae (strain ATCC 204508 / S288c) OX=559292 GN=EFT1 PE=1 SV=1	1	9	9	9	8	4	4	3	3	2	2	3	8	4	4	3	3	2	2	3	8	4	4	3	3	2	2	3	12.7	12.7	12.7	93.288	842	842	0	99.652	11.5	5.2	5.6	4.2	4.3	3.1
P32449	P32449	3	3	3	Phospho-2-dehydro-3-deoxyheptonate aldolase, tyrosine-inhibited	ARO4	AROG_YEAST Phospho-2-dehydro-3-deoxyheptonate aldolase, tyrosine-inhibited OS=Saccharomyces cerevisiae (strain ATCC 204508 / S288c) OX=559292 GN=ARO4 PE=1 SV=2	1	3	3	3	1	0	0	0	0	1	0	1	1	0	0	0	0	1	0	1	1	0	0	0	0	1	0	1	8.4	8.4	8.4	39.749	370	370	0	16.979	2.2	0	0	0	0	3.5
P32527	P32527	2	2	2	Zuotin	ZUO1	ZUO1_YEAST Zuotin OS=Saccharomyces cerevisiae (strain ATCC 204508 / S288c) OX=559292 GN=ZUO1 PE=1 SV=1	1	2	2	2	2	1	0	0	0	0	0	0	2	1	0	0	0	0	0	0	2	1	0	0	0	0	0	0	6	6	6	49.019	433	433	0	13.152	6	3.5	0	0	0	0
P32582	P32582	7	7	7	Cystathionine beta-synthase	CYS4	CBS_YEAST Cystathionine beta-synthase OS=Saccharomyces cerevisiae (strain ATCC 204508 / S288c) OX=559292 GN=CYS4 PE=1 SV=1	1	7	7	7	6	0	1	0	0	0	1	1	6	0	1	0	0	0	1	1	6	0	1	0	0	0	1	1	20.9	20.9	20.9	56.021	507	507	0	73.482	18.1	0	3.4	0	0	0
P32589;P32590	P32589	5;2	5;2	5;2	Heat shock protein homolog SSE1	SSE1	HSP7F_YEAST Heat shock protein homolog SSE1 OS=Saccharomyces cerevisiae (strain ATCC 204508 / S288c) OX=559292 GN=SSE1 PE=1 SV=4	2	5	5	5	5	0	1	0	1	0	1	0	5	0	1	0	1	0	1	0	5	0	1	0	1	0	1	0	7.9	7.9	7.9	77.365	693	693;693	0	34.299	7.9	0	1.2	0	1.7	0
P32598	P32598	1	1	1	Serine/threonine-protein phosphatase PP1-2	GLC7	PP12_YEAST Serine/threonine-protein phosphatase PP1-2 OS=Saccharomyces cerevisiae (strain ATCC 204508 / S288c) OX=559292 GN=GLC7 PE=1 SV=1	1	1	1	1	1	0	0	0	0	0	0	0	1	0	0	0	0	0	0	0	1	0	0	0	0	0	0	0	5.1	5.1	5.1	35.907	312	312	0	7.1066	5.1	0	0	0	0	0
P32794	P32794	4	4	4	ATPase family gene 2 protein	AFG2	AFG2_YEAST ATPase family gene 2 protein OS=Saccharomyces cerevisiae (strain ATCC 204508 / S288c) OX=559292 GN=AFG2 PE=1 SV=1	1	4	4	4	2	3	0	0	0	0	0	0	2	3	0	0	0	0	0	0	2	3	0	0	0	0	0	0	7.2	7.2	7.2	84.747	780	780	0	24.211	4.5	4.9	0	0	0	0
P32861	P32861	4	4	4	UTP--glucose-1-phosphate uridylyltransferase	UGP1	UGPA1_YEAST UTP--glucose-1-phosphate uridylyltransferase OS=Saccharomyces cerevisiae (strain ATCC 204508 / S288c) OX=559292 GN=UGP1 PE=1 SV=1	1	4	4	4	4	2	0	1	0	1	1	1	4	2	0	1	0	1	1	1	4	2	0	1	0	1	1	1	8.8	8.8	8.8	55.987	499	499	0	34.476	8.8	5.4	0	3.2	0	3.2
P32863	P32863	1	1	1	DNA repair and recombination protein RAD54	RAD54	RAD54_YEAST DNA repair and recombination protein RAD54 OS=Saccharomyces cerevisiae (strain ATCC 204508 / S288c) OX=559292 GN=RAD54 PE=1 SV=1	1	1	1	1	0	0	1	0	0	0	0	0	0	0	1	0	0	0	0	0	0	0	1	0	0	0	0	0	0.8	0.8	0.8	101.75	898	898	0.0065147	6.552	0	0	0.8	0	0	0
P46654;P32905	P46654;P32905	3;3	3;3	3;3	40S ribosomal protein S0-B;40S ribosomal protein S0-A	RPS0B;RPS0A	RSSA2_YEAST 40S ribosomal protein S0-B OS=Saccharomyces cerevisiae (strain ATCC 204508 / S288c) OX=559292 GN=RPS0B PE=1 SV=2;RSSA1_YEAST 40S ribosomal protein S0-A OS=Saccharomyces cerevisiae (strain ATCC 204508 / S288c) OX=559292 GN=RPS0A PE=1 SV=3	2	3	3	3	2	0	2	2	2	3	2	3	2	0	2	2	2	3	2	3	2	0	2	2	2	3	2	3	15.1	15.1	15.1	27.962	252	252;252	0	20.779	11.9	0	11.9	9.9	11.9	15.1
P33399	P33399	3	3	3	La protein homolog	LHP1	LHP1_YEAST La protein homolog OS=Saccharomyces cerevisiae (strain ATCC 204508 / S288c) OX=559292 GN=LHP1 PE=1 SV=2	1	3	3	3	2	0	1	0	0	1	2	1	2	0	1	0	0	1	2	1	2	0	1	0	0	1	2	1	15.3	15.3	15.3	32.104	275	275	0	18.543	9.1	0	3.6	0	0	6.2
P33417	P33417	1	1	1	Intrastrand cross-link recognition protein	IXR1	IXR1_YEAST Intrastrand cross-link recognition protein OS=Saccharomyces cerevisiae (strain ATCC 204508 / S288c) OX=559292 GN=IXR1 PE=1 SV=2	1	1	1	1	1	0	0	0	0	0	0	0	1	0	0	0	0	0	0	0	1	0	0	0	0	0	0	0	1.8	1.8	1.8	67.855	597	597	0.0032895	6.5982	1.8	0	0	0	0	0
P33442	P33442	9	9	2	40S ribosomal protein S1-A	RPS1A	RS3A1_YEAST 40S ribosomal protein S1-A OS=Saccharomyces cerevisiae (strain ATCC 204508 / S288c) OX=559292 GN=RPS1A PE=1 SV=2	1	9	9	2	5	3	6	6	4	5	4	4	5	3	6	6	4	5	4	4	1	1	1	1	0	1	1	1	35.3	35.3	8.6	28.743	255	255	0	88.924	19.6	12.5	22.7	24.7	16.5	17.3
P33750	P33750	6	6	6	Protein SOF1	SOF1	DCA13_YEAST Protein SOF1 OS=Saccharomyces cerevisiae (strain ATCC 204508 / S288c) OX=559292 GN=SOF1 PE=1 SV=1	1	6	6	6	0	0	1	2	5	3	2	4	0	0	1	2	5	3	2	4	0	0	1	2	5	3	2	4	15.5	15.5	15.5	56.788	489	489	0	54.944	0	0	2.2	4.7	13.3	8
P34164	P34164	11	11	9	SNF1 protein kinase subunit beta-2	SIP2	SIP2_YEAST SNF1 protein kinase subunit beta-2 OS=Saccharomyces cerevisiae (strain ATCC 204508 / S288c) OX=559292 GN=SIP2 PE=1 SV=3	1	11	11	9	3	2	6	6	2	1	4	4	3	2	6	6	2	1	4	4	2	1	4	5	1	0	3	3	30.8	30.8	26.3	46.404	415	415	0	88.845	7.2	4.3	18.8	14.7	5.1	1.9
P35169	P35169	1	1	1	Serine/threonine-protein kinase TOR1	TOR1	TOR1_YEAST Serine/threonine-protein kinase TOR1 OS=Saccharomyces cerevisiae (strain ATCC 204508 / S288c) OX=559292 GN=TOR1 PE=1 SV=3	1	1	1	1	0	0	1	0	1	1	1	0	0	0	1	0	1	1	1	0	0	0	1	0	1	1	1	0	0.5	0.5	0.5	281.14	2470	2470	0.0064935	6.541	0	0	0.5	0	0.5	0.5
P35691	P35691	2	2	2	Translationally-controlled tumor protein homolog	TMA19	TCTP_YEAST Translationally-controlled tumor protein homolog OS=Saccharomyces cerevisiae (strain ATCC 204508 / S288c) OX=559292 GN=TMA19 PE=1 SV=1	1	2	2	2	0	0	0	0	0	0	2	1	0	0	0	0	0	0	2	1	0	0	0	0	0	0	2	1	16.2	16.2	16.2	18.741	167	167	0	12.664	0	0	0	0	0	0
P35732	P35732	9	9	9	RNA polymerase II degradation factor 1	DEF1	DEF1_YEAST RNA polymerase II degradation factor 1 OS=Saccharomyces cerevisiae (strain ATCC 204508 / S288c) OX=559292 GN=DEF1 PE=1 SV=1	1	9	9	9	7	2	2	4	6	4	5	7	7	2	2	4	6	4	5	7	7	2	2	4	6	4	5	7	15.3	15.3	15.3	83.972	738	738	0	104.09	13.8	5.3	5.3	7.9	11.5	7.9
P38711;P35997	P38711;P35997	4;4	4;4	4;4	40S ribosomal protein S27-B;40S ribosomal protein S27-A	RPS27B;RPS27A	RS27B_YEAST 40S ribosomal protein S27-B OS=Saccharomyces cerevisiae (strain ATCC 204508 / S288c) OX=559292 GN=RPS27B PE=1 SV=1;RS27A_YEAST 40S ribosomal protein S27-A OS=Saccharomyces cerevisiae (strain ATCC 204508 / S288c) OX=559292 GN=RPS27A PE=1 SV=1	2	4	4	4	4	3	4	4	4	3	4	3	4	3	4	4	4	3	4	3	4	3	4	4	4	3	4	3	46.3	46.3	46.3	8.8653	82	82;82	0	34.541	46.3	37.8	46.3	46.3	46.3	26.8
P36002	P36002	1	1	1	Serine/threonine-protein kinase PTK1/STK1	PTK1	PTK1_YEAST Serine/threonine-protein kinase PTK1/STK1 OS=Saccharomyces cerevisiae (strain ATCC 204508 / S288c) OX=559292 GN=PTK1 PE=1 SV=3	1	1	1	1	0	1	1	0	1	1	1	0	0	1	1	0	1	1	1	0	0	1	1	0	1	1	1	0	1.7	1.7	1.7	73.502	662	662	1	-2	0	1.7	1.7	0	1.7	1.7
P36008	P36008	5	5	5	Elongation factor 1-gamma 2	TEF4	EF1G2_YEAST Elongation factor 1-gamma 2 OS=Saccharomyces cerevisiae (strain ATCC 204508 / S288c) OX=559292 GN=TEF4 PE=1 SV=1	1	5	5	5	4	2	1	1	1	1	1	3	4	2	1	1	1	1	1	3	4	2	1	1	1	1	1	3	14.1	14.1	14.1	46.52	412	412	0	53.846	11.9	4.9	2.9	4.1	2.9	2.9
P36022	P36022	2	2	2	Dynein heavy chain, cytoplasmic	DYN1	DYHC_YEAST Dynein heavy chain, cytoplasmic OS=Saccharomyces cerevisiae (strain ATCC 204508 / S288c) OX=559292 GN=DYN1 PE=1 SV=1	1	2	2	2	2	1	0	1	1	1	1	1	2	1	0	1	1	1	1	1	2	1	0	1	1	1	1	1	0.6	0.6	0.6	471.34	4092	4092	0	11.422	0.6	0.3	0	0.3	0.3	0.3
P36041	P36041	5	5	5	Protein EAP1	EAP1	EAP1_YEAST Protein EAP1 OS=Saccharomyces cerevisiae (strain ATCC 204508 / S288c) OX=559292 GN=EAP1 PE=1 SV=1	1	5	5	5	4	3	0	0	3	2	2	3	4	3	0	0	3	2	2	3	4	3	0	0	3	2	2	3	9.2	9.2	9.2	69.761	632	632	0	61.644	8.1	6.3	0	0	5.7	3
P36047	P36047	3	3	3	Protein phosphatase 1 regulatory subunit SDS22	SDS22	SDS22_YEAST Protein phosphatase 1 regulatory subunit SDS22 OS=Saccharomyces cerevisiae (strain ATCC 204508 / S288c) OX=559292 GN=SDS22 PE=1 SV=1	1	3	3	3	1	1	0	0	0	1	1	1	1	1	0	0	0	1	1	1	1	1	0	0	0	1	1	1	8.3	8.3	8.3	38.887	338	338	0	22.389	3	3	0	0	0	3
P38754;P36105	P38754;P36105	5;5	5;5	5;5	60S ribosomal protein L14-B;60S ribosomal protein L14-A	RPL14B;RPL14A	RL14B_YEAST 60S ribosomal protein L14-B OS=Saccharomyces cerevisiae (strain ATCC 204508 / S288c) OX=559292 GN=RPL14B PE=1 SV=1;RL14A_YEAST 60S ribosomal protein L14-A OS=Saccharomyces cerevisiae (strain ATCC 204508 / S288c) OX=559292 GN=RPL14A PE=1 SV=1	2	5	5	5	3	3	5	4	3	2	4	2	3	3	5	4	3	2	4	2	3	3	5	4	3	2	4	2	33.3	33.3	33.3	15.153	138	138;138	0	62.125	19.6	18.8	33.3	19.6	13.8	10.9
P36421	P36421	2	2	2	Tyrosine--tRNA ligase, cytoplasmic	TYS1	SYYC_YEAST Tyrosine--tRNA ligase, cytoplasmic OS=Saccharomyces cerevisiae (strain ATCC 204508 / S288c) OX=559292 GN=TYS1 PE=1 SV=3	1	2	2	2	1	0	0	0	1	1	0	0	1	0	0	0	1	1	0	0	1	0	0	0	1	1	0	0	6.6	6.6	6.6	44.019	394	394	0	12.133	2.3	0	0	0	4.3	4.3
P37291;P37292	P37291	11;1	11;1	11;1	Serine hydroxymethyltransferase, cytosolic	SHM2	GLYC_YEAST Serine hydroxymethyltransferase, cytosolic OS=Saccharomyces cerevisiae (strain ATCC 204508 / S288c) OX=559292 GN=SHM2 PE=1 SV=2	2	11	11	11	11	2	3	6	2	0	1	4	11	2	3	6	2	0	1	4	11	2	3	6	2	0	1	4	26.7	26.7	26.7	52.218	469	469;490	0	83.832	26.7	4.7	5.3	11.7	4.9	0
P37302	P37302	1	1	1	Aminopeptidase Y	APE3	APE3_YEAST Aminopeptidase Y OS=Saccharomyces cerevisiae (strain ATCC 204508 / S288c) OX=559292 GN=APE3 PE=1 SV=1	1	1	1	1	1	0	0	0	1	0	0	0	1	0	0	0	1	0	0	0	1	0	0	0	1	0	0	0	2.2	2.2	2.2	60.137	537	537	0.0062893	6.2295	2.2	0	0	0	2.2	0
P37304	P37304	3	2	2	Protein PAM1	PAM1	PAM1_YEAST Protein PAM1 OS=Saccharomyces cerevisiae (strain ATCC 204508 / S288c) OX=559292 GN=PAM1 PE=1 SV=2	1	3	2	2	1	2	0	0	0	0	0	0	1	1	0	0	0	0	0	0	1	1	0	0	0	0	0	0	3.6	2.8	2.8	92.871	830	830	0	14.987	1.4	2.2	0	0	0	0
P37370	P37370	1	1	1	Verprolin	VRP1	VRP1_YEAST Verprolin OS=Saccharomyces cerevisiae (strain ATCC 204508 / S288c) OX=559292 GN=VRP1 PE=1 SV=2	1	1	1	1	1	0	0	0	0	0	0	0	1	0	0	0	0	0	0	0	1	0	0	0	0	0	0	0	3.3	3.3	3.3	82.593	817	817	0.0092308	6.1524	3.3	0	0	0	0	0
P38013	P38013	1	1	1	Peroxiredoxin type-2	AHP1	AHP1_YEAST Peroxiredoxin AHP1 OS=Saccharomyces cerevisiae (strain ATCC 204508 / S288c) OX=559292 GN=AHP1 PE=1 SV=4	1	1	1	1	1	0	0	0	1	0	1	0	1	0	0	0	1	0	1	0	1	0	0	0	1	0	1	0	6.2	6.2	6.2	19.114	176	176	0.00625	6.2109	6.2	0	0	0	6.2	0
P38061	P38061	3	3	3	60S ribosomal protein L32	RPL32	RL32_YEAST 60S ribosomal protein L32 OS=Saccharomyces cerevisiae (strain ATCC 204508 / S288c) OX=559292 GN=RPL32 PE=1 SV=1	1	3	3	3	2	2	3	3	0	3	2	2	2	2	3	3	0	3	2	2	2	2	3	3	0	3	2	2	23.8	23.8	23.8	14.771	130	130	0	39.633	13.8	17.7	23.8	23.8	0	23.8
P38080	P38080	2	2	2	Serine/threonine-protein kinase AKL1	AKL1	AKL1_YEAST Serine/threonine-protein kinase AKL1 OS=Saccharomyces cerevisiae (strain ATCC 204508 / S288c) OX=559292 GN=AKL1 PE=1 SV=1	1	2	2	2	0	0	2	1	0	0	1	1	0	0	2	1	0	0	1	1	0	0	2	1	0	0	1	1	3.7	3.7	3.7	123.99	1108	1108	0	12.014	0	0	3.7	1.3	0	0
P38203	P38203	2	2	2	U6 snRNA-associated Sm-like protein LSm2	LSM2	LSM2_YEAST U6 snRNA-associated Sm-like protein LSm2 OS=Saccharomyces cerevisiae (strain ATCC 204508 / S288c) OX=559292 GN=LSM2 PE=1 SV=1	1	2	2	2	2	1	0	0	1	2	1	2	2	1	0	0	1	2	1	2	2	1	0	0	1	2	1	2	22.1	22.1	22.1	11.163	95	95	0	17.399	22.1	13.7	0	0	8.4	22.1
P38205	P38205	2	2	2	Multisite-specific tRNA:(cytosine-C(5))-methyltransferase	NCL1	NCL1_YEAST Multisite-specific tRNA:(cytosine-C(5))-methyltransferase OS=Saccharomyces cerevisiae (strain ATCC 204508 / S288c) OX=559292 GN=NCL1 PE=1 SV=1	1	2	2	2	1	0	0	0	1	0	0	1	1	0	0	0	1	0	0	1	1	0	0	0	1	0	0	1	4.4	4.4	4.4	77.878	684	684	0	14.86	2	0	0	0	2.3	0
P38219	P38219	1	1	1	Obg-like ATPase 1	OLA1	OLA1_YEAST Obg-like ATPase 1 OS=Saccharomyces cerevisiae (strain ATCC 204508 / S288c) OX=559292 GN=OLA1 PE=1 SV=1	1	1	1	1	0	0	0	0	0	0	0	1	0	0	0	0	0	0	0	1	0	0	0	0	0	0	0	1	2.5	2.5	2.5	44.174	394	394	0	8.0301	0	0	0	0	0	0
P38250	P38250	6	6	6	Increased sodium tolerance protein 2	IST2	IST2_YEAST Increased sodium tolerance protein 2 OS=Saccharomyces cerevisiae (strain ATCC 204508 / S288c) OX=559292 GN=IST2 PE=1 SV=2	1	6	6	6	1	3	3	4	4	4	3	3	1	3	3	4	4	4	3	3	1	3	3	4	4	4	3	3	9.4	9.4	9.4	105.85	946	946	0	95.341	1.6	4.9	4.1	6.9	6.9	7.4
P38262	P38262	2	2	2	SIR4-interacting protein SIF2	SIF2	SIF2_YEAST SIR4-interacting protein SIF2 OS=Saccharomyces cerevisiae (strain ATCC 204508 / S288c) OX=559292 GN=SIF2 PE=1 SV=2	1	2	2	2	0	0	0	0	1	0	2	0	0	0	0	0	1	0	2	0	0	0	0	0	1	0	2	0	4.1	4.1	4.1	59.16	535	535	0	11.738	0	0	0	0	2.1	0
P38266	P38266	2	2	2	Altered inheritance of mitochondria protein 3	AIM3	AIM3_YEAST Altered inheritance of mitochondria protein 3 OS=Saccharomyces cerevisiae (strain ATCC 204508 / S288c) OX=559292 GN=AIM3 PE=1 SV=3	1	2	2	2	2	0	0	0	0	0	0	0	2	0	0	0	0	0	0	0	2	0	0	0	0	0	0	0	2.5	2.5	2.5	103.86	947	947	0	11.514	2.5	0	0	0	0	0
P38271	P38271	2	2	2	Protein OPY1	OPY1	OPY1_YEAST Protein OPY1 OS=Saccharomyces cerevisiae (strain ATCC 204508 / S288c) OX=559292 GN=OPY1 PE=1 SV=1	1	2	2	2	1	1	1	1	1	0	0	0	1	1	1	1	1	0	0	0	1	1	1	1	1	0	0	0	4.6	4.6	4.6	37.739	328	328	0	12.324	2.4	2.4	2.4	2.1	2.4	0
P38321	P38321	5	5	5	Uncharacterized protein YBR225W		YB75_YEAST Uncharacterized protein YBR225W OS=Saccharomyces cerevisiae (strain ATCC 204508 / S288c) OX=559292 GN=YBR225W PE=1 SV=1	1	5	5	5	1	1	2	3	2	2	1	0	1	1	2	3	2	2	1	0	1	1	2	3	2	2	1	0	6.2	6.2	6.2	101.24	900	900	0	36.833	1.3	1.2	2.8	3.4	2.6	2.6
P38323	P38323	1	1	1	Mitochondrial clpX-like chaperone MCX1	MCX1	CLPX_YEAST ATP-dependent clpX-like chaperone, mitochondrial OS=Saccharomyces cerevisiae (strain ATCC 204508 / S288c) OX=559292 GN=MCX1 PE=1 SV=1	1	1	1	1	0	0	0	1	0	1	0	1	0	0	0	1	0	1	0	1	0	0	0	1	0	1	0	1	2.1	2.1	2.1	57.945	520	520	0.0091463	6.1319	0	0	0	2.1	0	2.1
P38682	P38682	2	2	2	ADP-ribosylation factor GTPase-activating protein GLO3	GLO3	GLO3_YEAST ADP-ribosylation factor GTPase-activating protein GLO3 OS=Saccharomyces cerevisiae (strain ATCC 204508 / S288c) OX=559292 GN=GLO3 PE=1 SV=1	1	2	2	2	1	1	0	0	0	1	0	0	1	1	0	0	0	1	0	0	1	1	0	0	0	1	0	0	5.9	5.9	5.9	55.093	493	493	0	11.16	3.7	2.2	0	0	0	3.7
P38701	P38701	3	3	3	40S ribosomal protein S20	RPS20	RS20_YEAST 40S ribosomal protein S20 OS=Saccharomyces cerevisiae (strain ATCC 204508 / S288c) OX=559292 GN=RPS20 PE=1 SV=3	1	3	3	3	3	2	1	2	2	2	2	3	3	2	1	2	2	2	2	3	3	2	1	2	2	2	2	3	22.3	22.3	22.3	13.907	121	121	0	56.712	22.3	22.3	12.4	22.3	22.3	22.3
P38788	P38788	6	6	6	Ribosome-associated complex subunit SSZ1	SSZ1	SSZ1_YEAST Ribosome-associated complex subunit SSZ1 OS=Saccharomyces cerevisiae (strain ATCC 204508 / S288c) OX=559292 GN=SSZ1 PE=1 SV=2	1	6	6	6	5	1	1	0	1	0	1	1	5	1	1	0	1	0	1	1	5	1	1	0	1	0	1	1	13.2	13.2	13.2	58.237	538	538	0	50.854	11	2.2	2.4	0	2.4	0
P38809	P38809	1	1	1	Uncharacterized protein YHR097C	YHR097C	YHP7_YEAST Uncharacterized protein YHR097C OS=Saccharomyces cerevisiae (strain ATCC 204508 / S288c) OX=559292 GN=YHR097C PE=1 SV=1	1	1	1	1	0	0	0	1	1	1	1	0	0	0	0	1	1	1	1	0	0	0	0	1	1	1	1	0	3.3	3.3	3.3	40.662	366	366	0	8.545	0	0	0	3.3	3.3	3.3
P38810	P38810	1	1	1	SED5-binding protein 3	SFB3	SFB3_YEAST SED5-binding protein 3 OS=Saccharomyces cerevisiae (strain ATCC 204508 / S288c) OX=559292 GN=SFB3 PE=1 SV=1	1	1	1	1	1	0	0	0	0	0	0	0	1	0	0	0	0	0	0	0	1	0	0	0	0	0	0	0	1	1	1	103.95	929	929	1	-2	1	0	0	0	0	0
P38817	P38817	2	2	2	ADP-ribosylation factor-binding protein GGA2	GGA2	GGA2_YEAST ADP-ribosylation factor-binding protein GGA2 OS=Saccharomyces cerevisiae (strain ATCC 204508 / S288c) OX=559292 GN=GGA2 PE=1 SV=1	1	2	2	2	2	0	0	0	0	0	0	0	2	0	0	0	0	0	0	0	2	0	0	0	0	0	0	0	5.3	5.3	5.3	64.346	585	585	0	10.997	5.3	0	0	0	0	0
P38853	P38853	1	1	1	Kelch repeat-containing protein 1	KEL1	KEL1_YEAST Kelch repeat-containing protein 1 OS=Saccharomyces cerevisiae (strain ATCC 204508 / S288c) OX=559292 GN=KEL1 PE=1 SV=1	1	1	1	1	0	0	0	0	0	0	0	1	0	0	0	0	0	0	0	1	0	0	0	0	0	0	0	1	0.9	0.9	0.9	131.09	1164	1164	1	-2	0	0	0	0	0	0
P38879	P38879	4	4	4	Nascent polypeptide-associated complex subunit alpha	EGD2	NACA_YEAST Nascent polypeptide-associated complex subunit alpha OS=Saccharomyces cerevisiae (strain ATCC 204508 / S288c) OX=559292 GN=EGD2 PE=1 SV=3	1	4	4	4	2	3	0	3	1	3	2	2	2	3	0	3	1	3	2	2	2	3	0	3	1	3	2	2	36.8	36.8	36.8	18.709	174	174	0	43.201	20.7	23.6	0	28.7	13.2	28.7
P38903	P38903	2	2	2	Serine/threonine-protein phosphatase 2A 56 kDa regulatory subunit delta isoform	RTS1	2A5D_YEAST Serine/threonine-protein phosphatase 2A 56 kDa regulatory subunit delta isoform OS=Saccharomyces cerevisiae (strain ATCC 204508 / S288c) OX=559292 GN=RTS1 PE=1 SV=2	1	2	2	2	1	1	0	0	0	0	1	0	1	1	0	0	0	0	1	0	1	1	0	0	0	0	1	0	4.6	4.6	4.6	85.334	757	757	0	12.886	3	1.6	0	0	0	0
P38912	P38912	2	2	2	Eukaryotic translation initiation factor 1A	TIF11	IF1A_YEAST Eukaryotic translation initiation factor 1A OS=Saccharomyces cerevisiae (strain ATCC 204508 / S288c) OX=559292 GN=TIF11 PE=1 SV=1	1	2	2	2	2	0	0	0	1	0	0	1	2	0	0	0	1	0	0	1	2	0	0	0	1	0	0	1	13.7	13.7	13.7	17.435	153	153	0	12.017	13.7	0	0	0	6.5	0
P38922	P38922	5	5	5	Protein HRB1	HRB1	HRB1_YEAST Protein HRB1 OS=Saccharomyces cerevisiae (strain ATCC 204508 / S288c) OX=559292 GN=HRB1 PE=1 SV=2	1	5	5	5	3	0	0	2	4	1	2	2	3	0	0	2	4	1	2	2	3	0	0	2	4	1	2	2	11.7	11.7	11.7	52.141	454	454	0	35.107	7	0	0	4.6	9.3	2.6
P38934	P38934	3	3	3	Nuclear segregation protein BFR1	BFR1	BFR1_YEAST Nuclear segregation protein BFR1 OS=Saccharomyces cerevisiae (strain ATCC 204508 / S288c) OX=559292 GN=BFR1 PE=1 SV=1	1	3	3	3	3	1	0	0	0	0	0	0	3	1	0	0	0	0	0	0	3	1	0	0	0	0	0	0	7.4	7.4	7.4	54.639	470	470	0	27.138	7.4	2.8	0	0	0	0
P39015	P39015	12	12	12	Suppressor protein STM1	STM1	STM1_YEAST Suppressor protein STM1 OS=Saccharomyces cerevisiae (strain ATCC 204508 / S288c) OX=559292 GN=STM1 PE=1 SV=3	1	12	12	12	10	6	5	8	5	11	8	9	10	6	5	8	5	11	8	9	10	6	5	8	5	11	8	9	52	52	52	29.995	273	273	0	323.31	47.3	28.9	27.8	36.3	27.1	52
P39714	P39714	4	4	4	(R,R)-butanediol dehydrogenase	BDH1	BDH1_YEAST (R,R)-butanediol dehydrogenase OS=Saccharomyces cerevisiae (strain ATCC 204508 / S288c) OX=559292 GN=BDH1 PE=1 SV=2	1	4	4	4	2	0	0	0	0	1	1	1	2	0	0	0	0	1	1	1	2	0	0	0	0	1	1	1	11.3	11.3	11.3	41.582	382	382	0	24.604	5.8	0	0	0	0	2.9
P39935	P39935	9	9	8	Eukaryotic initiation factor 4F subunit p150	TIF4631	IF4F1_YEAST Eukaryotic initiation factor 4F subunit p150 OS=Saccharomyces cerevisiae (strain ATCC 204508 / S288c) OX=559292 GN=TIF4631 PE=1 SV=2	1	9	9	8	5	3	3	3	6	3	3	4	5	3	3	3	6	3	3	4	4	3	3	3	5	3	3	4	13.3	13.3	12.1	107.1	952	952	0	104.33	7.8	5	5	5	9	5
P39936	P39936	8	7	7	Eukaryotic initiation factor 4F subunit p130	TIF4632	IF4F2_YEAST Eukaryotic initiation factor 4F subunit p130 OS=Saccharomyces cerevisiae (strain ATCC 204508 / S288c) OX=559292 GN=TIF4632 PE=1 SV=1	1	8	7	7	5	2	2	3	7	5	6	5	4	2	2	3	6	5	6	5	4	2	2	3	6	5	6	5	10.2	8.9	8.9	103.9	914	914	0	92.502	6.8	2.5	3	4.4	8.8	6.2
P39939;P39938	P39939;P39938	2;2	2;2	2;2	40S ribosomal protein S26-B;40S ribosomal protein S26-A	RPS26B;RPS26A	RS26B_YEAST 40S ribosomal protein S26-B OS=Saccharomyces cerevisiae (strain ATCC 204508 / S288c) OX=559292 GN=RPS26B PE=1 SV=1;RS26A_YEAST 40S ribosomal protein S26-A OS=Saccharomyces cerevisiae (strain ATCC 204508 / S288c) OX=559292 GN=RPS26A PE=1 SV=1	2	2	2	2	2	2	2	2	2	2	2	2	2	2	2	2	2	2	2	2	2	2	2	2	2	2	2	2	20.2	20.2	20.2	13.447	119	119;119	0	29.108	20.2	20.2	20.2	20.2	20.2	20.2
P39940	P39940	3	3	3	E3 ubiquitin-protein ligase RSP5	RSP5	RSP5_YEAST E3 ubiquitin-protein ligase RSP5 OS=Saccharomyces cerevisiae (strain ATCC 204508 / S288c) OX=559292 GN=RSP5 PE=1 SV=1	1	3	3	3	1	1	0	0	1	1	1	0	1	1	0	0	1	1	1	0	1	1	0	0	1	1	1	0	4.2	4.2	4.2	91.815	809	809	0	24.123	1.5	1.4	0	0	1.4	1.5
P39960	P39960	1	1	1	GTPase-activating protein BEM2/IPL2	BEM2	BEM2_YEAST GTPase-activating protein BEM2/IPL2 OS=Saccharomyces cerevisiae (strain ATCC 204508 / S288c) OX=559292 GN=BEM2 PE=1 SV=1	1	1	1	1	0	0	1	0	1	0	1	0	0	0	1	0	1	0	1	0	0	0	1	0	1	0	1	0	0.9	0.9	0.9	245.43	2167	2167	0	7.6767	0	0	0.9	0	0.9	0
P40022	P40022	2	2	2	Uncharacterized protein YER034W	YER034W	YEM4_YEAST Uncharacterized protein YER034W OS=Saccharomyces cerevisiae (strain ATCC 204508 / S288c) OX=559292 GN=YER034W PE=1 SV=1	1	2	2	2	2	0	0	1	0	1	1	1	2	0	0	1	0	1	1	1	2	0	0	1	0	1	1	1	17.3	17.3	17.3	21.19	185	185	0	16.299	17.3	0	0	8.6	0	8.6
P40040	P40040	2	2	2	Protein THO1	THO1	THO1_YEAST Protein THO1 OS=Saccharomyces cerevisiae (strain ATCC 204508 / S288c) OX=559292 GN=THO1 PE=1 SV=1	1	2	2	2	0	0	0	0	1	1	1	1	0	0	0	0	1	1	1	1	0	0	0	0	1	1	1	1	11.5	11.5	11.5	24.137	218	218	0	13.696	0	0	0	0	5.5	6
P40043	P40043	1	1	1	Respiratory growth induced protein 1	RGI1	RGI1_YEAST Respiratory growth induced protein 1 OS=Saccharomyces cerevisiae (strain ATCC 204508 / S288c) OX=559292 GN=RGI1 PE=1 SV=1	1	1	1	1	1	1	1	1	1	1	0	1	1	1	1	1	1	1	0	1	1	1	1	1	1	1	0	1	8.1	8.1	8.1	18.989	161	161	0	27.053	8.1	8.1	8.1	8.1	8.1	8.1
P40052	P40052	1	1	1	Uncharacterized protein YER079W	YER079W	YEQ9_YEAST Uncharacterized protein YER079W OS=Saccharomyces cerevisiae (strain ATCC 204508 / S288c) OX=559292 GN=YER079W PE=1 SV=1	1	1	1	1	1	0	0	0	0	0	0	0	1	0	0	0	0	0	0	0	1	0	0	0	0	0	0	0	6.2	6.2	6.2	23.197	210	210	1	-2	6.2	0	0	0	0	0
P40055	P40055	1	1	1	U3 small nucleolar RNA-associated protein 7	UTP7	UTP7_YEAST U3 small nucleolar RNA-associated protein 7 OS=Saccharomyces cerevisiae (strain ATCC 204508 / S288c) OX=559292 GN=UTP7 PE=1 SV=1	1	1	1	1	0	0	0	1	1	0	1	0	0	0	0	1	1	0	1	0	0	0	0	1	1	0	1	0	2.2	2.2	2.2	62.316	554	554	0	7.3618	0	0	0	2.2	2.2	0
P40070	P40070	4	4	4	U6 snRNA-associated Sm-like protein LSm4	LSM4	LSM4_YEAST U6 snRNA-associated Sm-like protein LSm4 OS=Saccharomyces cerevisiae (strain ATCC 204508 / S288c) OX=559292 GN=LSM4 PE=1 SV=1	1	4	4	4	3	1	1	1	1	2	0	2	3	1	1	1	1	2	0	2	3	1	1	1	1	2	0	2	18.7	18.7	18.7	21.276	187	187	0	27.339	14.4	4.8	4.3	4.3	4.3	10.7
P40089	P40089	3	3	3	U6 snRNA-associated Sm-like protein LSm5	LSM5	LSM5_YEAST U6 snRNA-associated Sm-like protein LSm5 OS=Saccharomyces cerevisiae (strain ATCC 204508 / S288c) OX=559292 GN=LSM5 PE=1 SV=1	1	3	3	3	1	2	1	1	0	1	1	1	1	2	1	1	0	1	1	1	1	2	1	1	0	1	1	1	40.9	40.9	40.9	10.423	93	93	0	19.376	14	26.9	14	14	0	14
P40150;P11484	P40150;P11484	17;16	17;16	17;16	Heat shock protein SSB2;Heat shock protein SSB1	SSB2;SSB1	SSB2_YEAST Ribosome-associated molecular chaperone SSB2 OS=Saccharomyces cerevisiae (strain ATCC 204508 / S288c) OX=559292 GN=SSB2 PE=1 SV=2;SSB1_YEAST Ribosome-associated molecular chaperone SSB1 OS=Saccharomyces cerevisiae (strain ATCC 204508 / S288c) OX	2	17	17	17	13	13	7	5	9	7	8	6	13	13	7	5	9	7	8	6	13	13	7	5	9	7	8	6	28.5	28.5	28.5	66.594	613	613;613	0	147.42	24	22.7	12.6	9.8	13.4	12.6
P40159	P40159	4	4	4	Uncharacterized protein YNL208W		YNU8_YEAST Uncharacterized protein YNL208W OS=Saccharomyces cerevisiae (strain ATCC 204508 / S288c) OX=559292 GN=YNL208W PE=1 SV=2	1	4	4	4	4	1	3	3	3	3	3	3	4	1	3	3	3	3	3	3	4	1	3	3	3	3	3	3	40.2	40.2	40.2	20.151	199	199	0	182.14	40.2	9	28.6	28.6	28.6	28.6
P40212;Q12690	P40212;Q12690	10;9	10;9	10;9	60S ribosomal protein L13-B;60S ribosomal protein L13-A	RPL13B;RPL13A	RL13B_YEAST 60S ribosomal protein L13-B OS=Saccharomyces cerevisiae (strain ATCC 204508 / S288c) OX=559292 GN=RPL13B PE=1 SV=1;RL13A_YEAST 60S ribosomal protein L13-A OS=Saccharomyces cerevisiae (strain ATCC 204508 / S288c) OX=559292 GN=RPL13A PE=1 SV=1	2	10	10	10	7	5	8	7	5	6	7	4	7	5	8	7	5	6	7	4	7	5	8	7	5	6	7	4	50.8	50.8	50.8	22.525	199	199;199	0	104.4	39.7	25.1	44.7	42.2	25.1	27.1
P40463	P40463	9	9	9	Protein VHS2	VHS2	VHS2_YEAST Protein VHS2 OS=Saccharomyces cerevisiae (strain ATCC 204508 / S288c) OX=559292 GN=VHS2 PE=1 SV=1	1	9	9	9	7	3	2	2	6	4	5	6	7	3	2	2	6	4	5	6	7	3	2	2	6	4	5	6	30	30	30	47.96	436	436	0	79.065	25	7.8	5.5	5.7	21.3	12.2
P40480	P40480	1	1	1	Protein HOS4	HOS4	HOS4_YEAST Protein HOS4 OS=Saccharomyces cerevisiae (strain ATCC 204508 / S288c) OX=559292 GN=HOS4 PE=1 SV=1	1	1	1	1	1	1	1	1	1	1	1	1	1	1	1	1	1	1	1	1	1	1	1	1	1	1	1	1	1	1	1	123.55	1083	1083	0.0092879	6.16	1	1	1	1	1	1
P87262;P40525	P87262;P40525	2;2	2;2	2;2	60S ribosomal protein L34-A;60S ribosomal protein L34-B	RPL34A;RPL34B	RL34A_YEAST 60S ribosomal protein L34-A OS=Saccharomyces cerevisiae (strain ATCC 204508 / S288c) OX=559292 GN=RPL34A PE=1 SV=1;RL34B_YEAST 60S ribosomal protein L34-B OS=Saccharomyces cerevisiae (strain ATCC 204508 / S288c) OX=559292 GN=RPL34B PE=1 SV=1	2	2	2	2	1	0	1	1	1	2	2	1	1	0	1	1	1	2	2	1	1	0	1	1	1	2	2	1	20.7	20.7	20.7	13.639	121	121;121	0	13.866	6.6	0	6.6	6.6	6.6	20.7
P40531	P40531	4	4	4	Protein GVP36	GVP36	GVP36_YEAST Protein GVP36 OS=Saccharomyces cerevisiae (strain ATCC 204508 / S288c) OX=559292 GN=GVP36 PE=1 SV=1	1	4	4	4	1	0	1	0	3	2	1	1	1	0	1	0	3	2	1	1	1	0	1	0	3	2	1	1	15	15	15	36.67	326	326	0	26.856	3.4	0	3.4	0	10.7	7.4
P40561	P40561	3	3	3	RNA-binding protein SGN1	SGN1	SGN1_YEAST RNA-binding protein SGN1 OS=Saccharomyces cerevisiae (strain ATCC 204508 / S288c) OX=559292 GN=SGN1 PE=1 SV=1	1	3	3	3	2	0	1	0	1	2	3	3	2	0	1	0	1	2	3	3	2	0	1	0	1	2	3	3	13.6	13.6	13.6	28.954	250	250	0	20.354	10.8	0	4.8	0	6	10.8
P40956	P40956	5	5	5	Protein GTS1	GTS1	GTS1_YEAST Protein GTS1 OS=Saccharomyces cerevisiae (strain ATCC 204508 / S288c) OX=559292 GN=GTS1 PE=1 SV=2	1	5	5	5	2	0	1	0	0	1	2	2	2	0	1	0	0	1	2	2	2	0	1	0	0	1	2	2	16.2	16.2	16.2	44.406	396	396	0	32.368	5.8	0	3.5	0	0	2.8
P41056	P41056	4	4	1	60S ribosomal protein L33-B	RPL33B	RL33B_YEAST 60S ribosomal protein L33-B OS=Saccharomyces cerevisiae (strain ATCC 204508 / S288c) OX=559292 GN=RPL33B PE=1 SV=2	1	4	4	1	2	1	2	4	2	2	3	2	2	1	2	4	2	2	3	2	0	0	0	1	0	0	1	0	32.7	32.7	15	12.168	107	107	0	35.77	16.8	9.3	16.8	32.7	16.8	16.8
P41057	P41057	2	2	2	40S ribosomal protein S29-A	RPS29A	RS29A_YEAST 40S ribosomal protein S29-A OS=Saccharomyces cerevisiae (strain ATCC 204508 / S288c) OX=559292 GN=RPS29A PE=1 SV=3	1	2	2	2	2	2	1	2	0	1	2	2	2	2	1	2	0	1	2	2	2	2	1	2	0	1	2	2	32.1	32.1	32.1	6.6606	56	56	0	14.056	32.1	32.1	14.3	32.1	0	14.3
P41058	P41058	3	3	3	40S ribosomal protein S29-B	RPS29B	RS29B_YEAST 40S ribosomal protein S29-B OS=Saccharomyces cerevisiae (strain ATCC 204508 / S288c) OX=559292 GN=RPS29B PE=1 SV=3	1	3	3	3	0	0	0	0	0	1	2	0	0	0	0	0	0	1	2	0	0	0	0	0	0	1	2	0	50	50	50	6.7276	56	56	0	18.967	0	0	0	0	0	17.9
P41805	P41805	6	6	6	60S ribosomal protein L10	RPL10	RL10_YEAST 60S ribosomal protein L10 OS=Saccharomyces cerevisiae (strain ATCC 204508 / S288c) OX=559292 GN=RPL10 PE=1 SV=1	1	6	6	6	3	2	5	6	4	4	6	5	3	2	5	6	4	4	6	5	3	2	5	6	4	4	6	5	23.1	23.1	23.1	25.361	221	221	0	60.81	14.5	10.4	22.6	23.1	17.6	18.1
P41895	P41895	1	1	1	Transcription initiation factor IIF subunit alpha	TFG1	T2FA_YEAST Transcription initiation factor IIF subunit alpha OS=Saccharomyces cerevisiae (strain ATCC 204508 / S288c) OX=559292 GN=TFG1 PE=1 SV=2	1	1	1	1	0	0	0	0	1	0	0	0	0	0	0	0	1	0	0	0	0	0	0	0	1	0	0	0	1.6	1.6	1.6	82.193	735	735	0	6.6795	0	0	0	0	1.6	0
P41903	P41903	4	4	4	Peroxisomal acyl-coenzyme A thioester hydrolase 1	TES1	PTE1_YEAST Peroxisomal acyl-coenzyme A thioester hydrolase 1 OS=Saccharomyces cerevisiae (strain ATCC 204508 / S288c) OX=559292 GN=TES1 PE=1 SV=1	1	4	4	4	1	1	3	1	0	1	2	1	1	1	3	1	0	1	2	1	1	1	3	1	0	1	2	1	11.2	11.2	11.2	40.259	349	349	0	26.347	4.3	2.3	9.2	4.3	0	2
P41911	P41911	4	4	4	Glycerol-3-phosphate dehydrogenase [NAD(+)] 2, mitochondrial	GPD2	GPD2_YEAST Glycerol-3-phosphate dehydrogenase [NAD(+)] 2, mitochondrial OS=Saccharomyces cerevisiae (strain ATCC 204508 / S288c) OX=559292 GN=GPD2 PE=1 SV=2	1	4	4	4	3	0	1	0	1	0	0	1	3	0	1	0	1	0	0	1	3	0	1	0	1	0	0	1	10.7	10.7	10.7	49.421	440	440	0	26.872	8.9	0	3.6	0	1.8	0
P43598	P43598	2	2	2	Inhibitor of glycogen debranching 1	IGD1	IGD1_YEAST Inhibitor of glycogen debranching 1 OS=Saccharomyces cerevisiae (strain ATCC 204508 / S288c) OX=559292 GN=IGD1 PE=1 SV=1	1	2	2	2	1	2	0	0	1	2	1	2	1	2	0	0	1	2	1	2	1	2	0	0	1	2	1	2	11.8	11.8	11.8	21.783	195	195	0	21.193	5.6	11.8	0	0	5.6	11.8
P43633	P43633	2	2	2	Serine/threonine-protein kinase Haspin homolog ALK1	ALK1	ALK1_YEAST Serine/threonine-protein kinase Haspin homolog ALK1 OS=Saccharomyces cerevisiae (strain ATCC 204508 / S288c) OX=559292 GN=ALK1 PE=1 SV=2	1	2	2	2	0	0	0	0	0	0	0	2	0	0	0	0	0	0	0	2	0	0	0	0	0	0	0	2	2.1	2.1	2.1	86.086	760	760	0	11.218	0	0	0	0	0	0
P46655	P46655	12	12	12	Glutamate--tRNA ligase, cytoplasmic	GUS1	SYEC_YEAST Glutamate--tRNA ligase, cytoplasmic OS=Saccharomyces cerevisiae (strain ATCC 204508 / S288c) OX=559292 GN=GUS1 PE=1 SV=3	1	12	12	12	8	2	0	1	4	3	1	5	8	2	0	1	4	3	1	5	8	2	0	1	4	3	1	5	19.6	19.6	19.6	80.842	708	708	0	87.795	13.6	3.4	0	1.4	7.1	4.9
P46672	P46672	6	6	6	tRNA-aminoacylation cofactor ARC1	ARC1	ARC1_YEAST tRNA-aminoacylation cofactor ARC1 OS=Saccharomyces cerevisiae (strain ATCC 204508 / S288c) OX=559292 GN=ARC1 PE=1 SV=2	1	6	6	6	6	4	3	3	3	3	4	3	6	4	3	3	3	3	4	3	6	4	3	3	3	3	4	3	18.1	18.1	18.1	42.083	376	376	0	48.426	18.1	11.7	8.2	8.2	8.8	8.2
Q08745;P46784	Q08745;P46784	2;2	2;2	2;2	40S ribosomal protein S10-A;40S ribosomal protein S10-B	RPS10A;RPS10B	RS10A_YEAST 40S ribosomal protein S10-A OS=Saccharomyces cerevisiae (strain ATCC 204508 / S288c) OX=559292 GN=RPS10A PE=1 SV=1;RS10B_YEAST 40S ribosomal protein S10-B OS=Saccharomyces cerevisiae (strain ATCC 204508 / S288c) OX=559292 GN=RPS10B PE=1 SV=1	2	2	2	2	2	0	1	1	1	1	1	1	2	0	1	1	1	1	1	1	2	0	1	1	1	1	1	1	24.8	24.8	24.8	12.739	105	105;105	0	12.954	24.8	0	7.6	7.6	7.6	7.6
P46947	P46947	1	1	1	Pre-mRNA-splicing factor CWC26	BUD13	CWC26_YEAST Pre-mRNA-splicing factor CWC26 OS=Saccharomyces cerevisiae (strain ATCC 204508 / S288c) OX=559292 GN=BUD13 PE=1 SV=1	1	1	1	1	0	0	0	0	0	1	1	0	0	0	0	0	0	1	1	0	0	0	0	0	0	1	1	0	3.8	3.8	3.8	30.472	266	266	0.0064103	6.3776	0	0	0	0	0	3.8
P46957	P46957	1	1	1	DNA polymerase delta small subunit	POL31	DPOD2_YEAST DNA polymerase delta small subunit OS=Saccharomyces cerevisiae (strain ATCC 204508 / S288c) OX=559292 GN=POL31 PE=1 SV=1	1	1	1	1	0	0	0	0	1	1	1	1	0	0	0	0	1	1	1	1	0	0	0	0	1	1	1	1	2.1	2.1	2.1	55.295	487	487	1	-2	0	0	0	0	2.1	2.1
P46963	P46963	1	1	1	CTD kinase subunit gamma	CTK3	CTK3_YEAST CTD kinase subunit gamma OS=Saccharomyces cerevisiae (strain ATCC 204508 / S288c) OX=559292 GN=CTK3 PE=1 SV=2	1	1	1	1	0	0	0	0	0	0	1	0	0	0	0	0	0	0	1	0	0	0	0	0	0	0	1	0	3.7	3.7	3.7	34.809	296	296	0	9.6576	0	0	0	0	0	0
P47054	P47054	1	1	1	Nucleoporin NUP192	NUP192	NU192_YEAST Nucleoporin NUP192 OS=Saccharomyces cerevisiae (strain ATCC 204508 / S288c) OX=559292 GN=NUP192 PE=1 SV=1	1	1	1	1	0	0	0	0	1	0	0	0	0	0	0	0	1	0	0	0	0	0	0	0	1	0	0	0	0.5	0.5	0.5	191.53	1683	1683	1	-2	0	0	0	0	0.5	0
P47068	P47068	8	8	8	Myosin tail region-interacting protein MTI1	BBC1	BBC1_YEAST Myosin tail region-interacting protein MTI1 OS=Saccharomyces cerevisiae (strain ATCC 204508 / S288c) OX=559292 GN=BBC1 PE=1 SV=2	1	8	8	8	8	3	1	0	3	4	2	4	8	3	1	0	3	4	2	4	8	3	1	0	3	4	2	4	7.6	7.6	7.6	128.29	1157	1157	0	62.149	7.6	2.7	0.7	0	2.6	2.9
P47089	P47089	1	1	1	Translation machinery-associated protein 22	TMA22	DENR_YEAST Translation machinery-associated protein 22 OS=Saccharomyces cerevisiae (strain ATCC 204508 / S288c) OX=559292 GN=TMA22 PE=1 SV=1	1	1	1	1	1	0	0	0	0	0	0	0	1	0	0	0	0	0	0	0	1	0	0	0	0	0	0	0	5.1	5.1	5.1	22.495	198	198	0.0091743	6.1495	5.1	0	0	0	0	0
P47093	P47093	1	1	1	U6 snRNA-associated Sm-like protein LSm8	LSM8	LSM8_YEAST U6 snRNA-associated Sm-like protein LSm8 OS=Saccharomyces cerevisiae (strain ATCC 204508 / S288c) OX=559292 GN=LSM8 PE=1 SV=2	1	1	1	1	0	0	0	0	0	1	0	0	0	0	0	0	0	1	0	0	0	0	0	0	0	1	0	0	11	11	11	12.385	109	109	0	13.792	0	0	0	0	0	11
P47116	P47116	6	6	6	Serine/threonine-protein kinase PTK2/STK2	PTK2	PTK2_YEAST Serine/threonine-protein kinase PTK2/STK2 OS=Saccharomyces cerevisiae (strain ATCC 204508 / S288c) OX=559292 GN=PTK2 PE=1 SV=1	1	6	6	6	0	1	2	3	3	0	3	1	0	1	2	3	3	0	3	1	0	1	2	3	3	0	3	1	8.6	8.6	8.6	91.399	818	818	0	41.515	0	1	4.8	5.9	6.4	0
P47139	P47139	1	1	1	Uncharacterized protein YJR098C		YJ68_YEAST Uncharacterized protein YJR098C OS=Saccharomyces cerevisiae (strain ATCC 204508 / S288c) OX=559292 GN=YJR098C PE=1 SV=2	1	1	1	1	1	0	1	1	0	0	1	1	1	0	1	1	0	0	1	1	1	0	1	1	0	0	1	1	3.2	3.2	3.2	74.234	656	656	0.0091185	6.1313	3.2	0	3.2	3.2	0	0
P48589	P48589	1	1	1	40S ribosomal protein S12	RPS12	RS12_YEAST 40S ribosomal protein S12 OS=Saccharomyces cerevisiae (strain ATCC 204508 / S288c) OX=559292 GN=RPS12 PE=1 SV=1	1	1	1	1	0	1	0	1	0	1	1	1	0	1	0	1	0	1	1	1	0	1	0	1	0	1	1	1	11.9	11.9	11.9	15.471	143	143	0	7.1699	0	11.9	0	11.9	0	11.9
P49166	P49166	1	1	1	60S ribosomal protein L37-A	RPL37A	RL37A_YEAST 60S ribosomal protein L37-A OS=Saccharomyces cerevisiae (strain ATCC 204508 / S288c) OX=559292 GN=RPL37A PE=1 SV=2	1	1	1	1	1	0	0	1	0	0	1	1	1	0	0	1	0	0	1	1	1	0	0	1	0	0	1	1	12.5	12.5	12.5	9.8502	88	88	0.0064725	6.54	12.5	0	0	12.5	0	0
P49167	P49167	4	4	4	60S ribosomal protein L38	RPL38	RL38_YEAST 60S ribosomal protein L38 OS=Saccharomyces cerevisiae (strain ATCC 204508 / S288c) OX=559292 GN=RPL38 PE=1 SV=1	1	4	4	4	0	1	0	1	1	3	1	2	0	1	0	1	1	3	1	2	0	1	0	1	1	3	1	2	44.9	44.9	44.9	8.8264	78	78	0	30.842	0	19.2	0	14.1	19.2	44.9
P49626	P49626	9	1	1	60S ribosomal protein L4-B	RPL4B	RL4B_YEAST 60S ribosomal protein L4-B OS=Saccharomyces cerevisiae (strain ATCC 204508 / S288c) OX=559292 GN=RPL4B PE=1 SV=2	1	9	1	1	6	1	8	7	4	6	5	5	1	0	1	1	0	1	0	0	1	0	1	1	0	1	0	0	34	3.9	3.9	39.062	362	362	0	7.8136	24.6	5.5	34	31.2	18.5	26
P49723	P49723	1	1	1	Ribonucleoside-diphosphate reductase small chain 2	RNR4	RIR4_YEAST Ribonucleoside-diphosphate reductase small chain 2 OS=Saccharomyces cerevisiae (strain ATCC 204508 / S288c) OX=559292 GN=RNR4 PE=1 SV=1	1	1	1	1	0	0	0	0	1	0	1	0	0	0	0	0	1	0	1	0	0	0	0	0	1	0	1	0	2.6	2.6	2.6	40.054	345	345	1	-2	0	0	0	0	2.6	0
P50109	P50109	6	6	6	Protein PSP2	PSP2	PSP2_YEAST Protein PSP2 OS=Saccharomyces cerevisiae (strain ATCC 204508 / S288c) OX=559292 GN=PSP2 PE=1 SV=2	1	6	6	6	2	0	2	3	2	2	4	1	2	0	2	3	2	2	4	1	2	0	2	3	2	2	4	1	14.2	14.2	14.2	65.583	593	593	0	54.97	4	0	5.2	7.8	4.9	4
P51601	P51601	7	7	7	GTP cyclohydrolase 1	FOL2	GCH1_YEAST GTP cyclohydrolase 1 OS=Saccharomyces cerevisiae (strain ATCC 204508 / S288c) OX=559292 GN=FOL2 PE=1 SV=1	1	7	7	7	6	0	1	1	1	2	0	4	6	0	1	1	1	2	0	4	6	0	1	1	1	2	0	4	32.5	32.5	32.5	27.769	243	243	0	63.737	28.8	0	2.9	3.7	3.7	7.4
P52910;Q01574	P52910	8;1	8;1	8;1	Acetyl-coenzyme A synthetase 2	ACS2	ACS2_YEAST Acetyl-coenzyme A synthetase 2 OS=Saccharomyces cerevisiae (strain ATCC 204508 / S288c) OX=559292 GN=ACS2 PE=1 SV=1	2	8	8	8	3	0	0	0	4	3	1	4	3	0	0	0	4	3	1	4	3	0	0	0	4	3	1	4	10.5	10.5	10.5	75.491	683	683;713	0	50.963	4.1	0	0	0	6	3.7
P53032	P53032	1	1	1	Sterol uptake protein 1	SUT1	SUT1_YEAST Sterol uptake protein 1 OS=Saccharomyces cerevisiae (strain ATCC 204508 / S288c) OX=559292 GN=SUT1 PE=1 SV=1	1	1	1	1	0	0	0	1	0	0	0	0	0	0	0	1	0	0	0	0	0	0	0	1	0	0	0	0	2.7	2.7	2.7	33.191	299	299	1	-2	0	0	0	2.7	0	0
P53046	P53046	1	1	1	RHO1 GDP-GTP exchange protein 1	ROM1	ROM1_YEAST RHO1 GDP-GTP exchange protein 1 OS=Saccharomyces cerevisiae (strain ATCC 204508 / S288c) OX=559292 GN=ROM1 PE=1 SV=2	1	1	1	1	0	0	1	0	1	0	0	1	0	0	1	0	1	0	0	1	0	0	1	0	1	0	0	1	1.6	1.6	1.6	131.42	1155	1155	1	-2	0	0	1.6	0	1.6	0
P53091	P53091	1	1	1	DNA replication licensing factor MCM6	MCM6	MCM6_YEAST DNA replication licensing factor MCM6 OS=Saccharomyces cerevisiae (strain ATCC 204508 / S288c) OX=559292 GN=MCM6 PE=1 SV=2	1	1	1	1	0	0	0	0	1	0	0	1	0	0	0	0	1	0	0	1	0	0	0	0	1	0	0	1	1.4	1.4	1.4	112.98	1017	1017	1	-2	0	0	0	0	1.4	0
P53135	P53135	1	1	1	DNA replication regulator SLD3	SLD3	SLD3_YEAST DNA replication regulator SLD3 OS=Saccharomyces cerevisiae (strain ATCC 204508 / S288c) OX=559292 GN=SLD3 PE=1 SV=1	1	1	1	1	0	0	0	0	1	0	0	0	0	0	0	0	1	0	0	0	0	0	0	0	1	0	0	0	1.8	1.8	1.8	77.297	668	668	1	-2	0	0	0	0	1.8	0
P53184	P53184	11	11	11	Nicotinamidase	PNC1	PNC1_YEAST Nicotinamidase OS=Saccharomyces cerevisiae (strain ATCC 204508 / S288c) OX=559292 GN=PNC1 PE=1 SV=1	1	11	11	11	10	7	6	6	7	7	8	8	10	7	6	6	7	7	8	8	10	7	6	6	7	7	8	8	58.3	58.3	58.3	24.993	216	216	0	286.06	58.3	41.7	41.7	41.7	41.7	41.7
P53204	P53204	15	15	10	Nicotinamide/nicotinic acid mononucleotide adenylyltransferase 2	NMA2	NMA2_YEAST Nicotinamide/nicotinic acid mononucleotide adenylyltransferase 2 OS=Saccharomyces cerevisiae (strain ATCC 204508 / S288c) OX=559292 GN=NMA2 PE=1 SV=1	1	15	15	10	8	5	13	8	11	5	10	7	8	5	13	8	11	5	10	7	5	4	9	6	7	4	7	6	46.8	46.8	35.4	44.909	395	395	0	205.37	27.3	18.2	39.7	31.9	40.3	20.8
P53207	P53207	1	1	1	U1 small nuclear ribonucleoprotein component SNU71	SNU71	SNU71_YEAST U1 small nuclear ribonucleoprotein component SNU71 OS=Saccharomyces cerevisiae (strain ATCC 204508 / S288c) OX=559292 GN=SNU71 PE=1 SV=1	1	1	1	1	0	0	0	0	1	1	0	0	0	0	0	0	1	1	0	0	0	0	0	0	1	1	0	0	2.4	2.4	2.4	71.382	620	620	1	-2	0	0	0	0	2.4	2.4
P53221	P53221	8	1	1	60S ribosomal protein L26-B	RPL26B	RL26B_YEAST 60S ribosomal protein L26-B OS=Saccharomyces cerevisiae (strain ATCC 204508 / S288c) OX=559292 GN=RPL26B PE=1 SV=2	1	8	1	1	6	3	7	7	4	4	5	5	1	0	1	1	1	1	1	1	1	0	1	1	1	1	1	1	37	8.7	8.7	14.235	127	127	0	6.7878	35.4	18.9	36.2	36.2	29.1	29.9
P53235	P53235	11	11	11	Eukaryotic translation initiation factor 2A	YGR054W	EIF2A_YEAST Eukaryotic translation initiation factor 2A OS=Saccharomyces cerevisiae (strain ATCC 204508 / S288c) OX=559292 GN=YGR054W PE=1 SV=1	1	11	11	11	10	6	1	1	3	1	2	2	10	6	1	1	3	1	2	2	10	6	1	1	3	1	2	2	18.4	18.4	18.4	71.304	642	642	0	79.567	17.3	10.1	1.9	1.9	5.1	1.9
P53237	P53237	1	1	1	Protein LST7	LST7	LST7_YEAST Protein LST7 OS=Saccharomyces cerevisiae (strain ATCC 204508 / S288c) OX=559292 GN=LST7 PE=1 SV=2	1	1	1	1	0	0	0	0	1	1	0	1	0	0	0	0	1	1	0	1	0	0	0	0	1	1	0	1	6.2	6.2	6.2	28.136	242	242	1	-2	0	0	0	0	6.2	6.2
P53274	P53274	2	2	2	Uncharacterized protein YGR126W		YG36_YEAST Uncharacterized protein YGR126W OS=Saccharomyces cerevisiae (strain ATCC 204508 / S288c) OX=559292 GN=YGR126W PE=1 SV=1	1	2	2	2	1	0	0	0	0	2	0	1	1	0	0	0	0	2	0	1	1	0	0	0	0	2	0	1	12.2	12.2	12.2	25.845	230	230	0	13.971	6.1	0	0	0	0	12.2
P53290	P53290	1	1	1	GTP-binding protein GTR2	GTR2	GTR2_YEAST GTP-binding protein GTR2 OS=Saccharomyces cerevisiae (strain ATCC 204508 / S288c) OX=559292 GN=GTR2 PE=1 SV=1	1	1	1	1	0	0	1	0	0	0	0	1	0	0	1	0	0	0	0	1	0	0	1	0	0	0	0	1	5.6	5.6	5.6	38.6	341	341	1	-2	0	0	5.6	0	0	0
P53741	P53741	10	10	10	UBP3-associated protein BRE5	BRE5	BRE5_YEAST UBP3-associated protein BRE5 OS=Saccharomyces cerevisiae (strain ATCC 204508 / S288c) OX=559292 GN=BRE5 PE=1 SV=1	1	10	10	10	3	0	5	7	8	4	9	6	3	0	5	7	8	4	9	6	3	0	5	7	8	4	9	6	28.7	28.7	28.7	57.673	515	515	0	70.225	10.5	0	13.8	18.3	20.4	10.9
P53849	P53849	3	3	3	Zinc finger protein GIS2	GIS2	GIS2_YEAST Zinc finger protein GIS2 OS=Saccharomyces cerevisiae (strain ATCC 204508 / S288c) OX=559292 GN=GIS2 PE=1 SV=1	1	3	3	3	3	0	1	1	2	1	2	1	3	0	1	1	2	1	2	1	3	0	1	1	2	1	2	1	23.5	23.5	23.5	17.103	153	153	0	21.465	23.5	0	7.8	7.8	15.7	7.8
P53866	P53866	2	2	2	Protein SQS1	SQS1	SQS1_YEAST Protein SQS1 OS=Saccharomyces cerevisiae (strain ATCC 204508 / S288c) OX=559292 GN=SQS1 PE=1 SV=1	1	2	2	2	0	0	0	0	0	1	1	0	0	0	0	0	0	1	1	0	0	0	0	0	0	1	1	0	3.1	3.1	3.1	86.949	767	767	0	10.696	0	0	0	0	0	1.6
P53900	P53900	1	1	1	Prefoldin subunit 4	GIM3	PFD4_YEAST Prefoldin subunit 4 OS=Saccharomyces cerevisiae (strain ATCC 204508 / S288c) OX=559292 GN=GIM3 PE=1 SV=1	1	1	1	1	0	0	1	0	0	0	0	0	0	0	1	0	0	0	0	0	0	0	1	0	0	0	0	0	7.8	7.8	7.8	15.18	129	129	0.0063898	6.367	0	0	7.8	0	0	0
P53946	P53946	2	2	2	Actin-related protein 5	ARP5	ARP5_YEAST Actin-related protein 5 OS=Saccharomyces cerevisiae (strain ATCC 204508 / S288c) OX=559292 GN=ARP5 PE=1 SV=1	1	2	2	2	0	0	0	1	0	0	1	0	0	0	0	1	0	0	1	0	0	0	0	1	0	0	1	0	5.4	5.4	5.4	87.559	755	755	0	10.72	0	0	0	1.6	0	0
P53962	P53962	3	3	3	Uncharacterized WD repeat-containing protein YNL035C		YND5_YEAST Uncharacterized WD repeat-containing protein YNL035C OS=Saccharomyces cerevisiae (strain ATCC 204508 / S288c) OX=559292 GN=YNL035C PE=1 SV=1	1	3	3	3	3	0	0	0	0	0	0	0	3	0	0	0	0	0	0	0	3	0	0	0	0	0	0	0	9.8	9.8	9.8	43.848	389	389	0	18.101	9.8	0	0	0	0	0
P54000	P54000	5	5	5	RNA polymerase II transcriptional coactivator SUB1	SUB1	SUB1_YEAST RNA polymerase II transcriptional coactivator SUB1 OS=Saccharomyces cerevisiae (strain ATCC 204508 / S288c) OX=559292 GN=SUB1 PE=1 SV=1	1	5	5	5	2	2	0	0	1	1	2	1	2	2	0	0	1	1	2	1	2	2	0	0	1	1	2	1	20.5	20.5	20.5	33.102	292	292	0	37.792	6.5	7.5	0	0	4.8	5.1
P54074	P54074	1	1	1	Protein ASI1	ASI1	ASI1_YEAST Protein ASI1 OS=Saccharomyces cerevisiae (strain ATCC 204508 / S288c) OX=559292 GN=ASI1 PE=1 SV=1	1	1	1	1	1	1	1	1	1	1	1	1	1	1	1	1	1	1	1	1	1	1	1	1	1	1	1	1	2.7	2.7	2.7	71.443	624	624	1	-2	2.7	2.7	2.7	2.7	2.7	2.7
P54838	P54838	2	2	2	Dihydroxyacetone kinase 1	DAK1	DAK1_YEAST Dihydroxyacetone kinase 1 OS=Saccharomyces cerevisiae (strain ATCC 204508 / S288c) OX=559292 GN=DAK1 PE=1 SV=1	1	2	2	2	1	0	1	0	0	0	0	0	1	0	1	0	0	0	0	0	1	0	1	0	0	0	0	0	5.1	5.1	5.1	62.206	584	584	0	12.762	2.1	0	3.1	0	0	0
P56628	P56628	1	1	1	60S ribosomal protein L22-B	RPL22B	RL22B_YEAST 60S ribosomal protein L22-B OS=Saccharomyces cerevisiae (strain ATCC 204508 / S288c) OX=559292 GN=RPL22B PE=1 SV=2	1	1	1	1	1	0	1	1	1	1	1	0	1	0	1	1	1	1	1	0	1	0	1	1	1	1	1	0	14.8	14.8	14.8	13.826	122	122	0	32.263	14.8	0	14.8	14.8	14.8	14.8
P57743	P57743	2	2	2	U6 snRNA-associated Sm-like protein LSm3	LSM3	LSM3_YEAST U6 snRNA-associated Sm-like protein LSm3 OS=Saccharomyces cerevisiae (strain ATCC 204508 / S288c) OX=559292 GN=LSM3 PE=1 SV=1	1	2	2	2	1	1	0	1	1	1	1	2	1	1	0	1	1	1	1	2	1	1	0	1	1	1	1	2	32.6	32.6	32.6	10.03	89	89	0	14.292	10.1	10.1	0	10.1	10.1	10.1
P60010	P60010	8	8	8	Actin	ACT1	ACT_YEAST Actin OS=Saccharomyces cerevisiae (strain ATCC 204508 / S288c) OX=559292 GN=ACT1 PE=1 SV=1	1	8	8	8	6	2	2	2	3	5	8	4	6	2	2	2	3	5	8	4	6	2	2	2	3	5	8	4	23.5	23.5	23.5	41.689	375	375	0	65.598	18.4	5.3	5.3	5.3	8.3	13.3
P89886	P89886	1	1	1	Translation machinery-associated protein 20	TMA20	TMA20_YEAST Translation machinery-associated protein 20 OS=Saccharomyces cerevisiae (strain ATCC 204508 / S288c) OX=559292 GN=TMA20 PE=1 SV=1	1	1	1	1	0	0	0	1	0	0	0	1	0	0	0	1	0	0	0	1	0	0	0	1	0	0	0	1	6.1	6.1	6.1	20.277	181	181	0.0092593	6.155	0	0	0	6.1	0	0
Q00416	Q00416	1	1	1	Helicase SEN1	SEN1	SEN1_YEAST Helicase SEN1 OS=Saccharomyces cerevisiae (strain ATCC 204508 / S288c) OX=559292 GN=SEN1 PE=1 SV=2	1	1	1	1	0	0	0	1	0	0	0	0	0	0	0	1	0	0	0	0	0	0	0	1	0	0	0	0	0.6	0.6	0.6	252.49	2231	2231	1	-2	0	0	0	0.6	0	0
Q00955	Q00955	2	2	2	Acetyl-CoA carboxylase;Biotin carboxylase	ACC1	ACAC_YEAST Acetyl-CoA carboxylase OS=Saccharomyces cerevisiae (strain ATCC 204508 / S288c) OX=559292 GN=ACC1 PE=1 SV=2	1	2	2	2	0	0	0	0	2	0	0	0	0	0	0	0	2	0	0	0	0	0	0	0	2	0	0	0	0.9	0.9	0.9	250.35	2233	2233	0	12.686	0	0	0	0	0.9	0
Q01477	Q01477	8	8	8	Ubiquitin carboxyl-terminal hydrolase 3	UBP3	UBP3_YEAST Ubiquitin carboxyl-terminal hydrolase 3 OS=Saccharomyces cerevisiae (strain ATCC 204508 / S288c) OX=559292 GN=UBP3 PE=1 SV=1	1	8	8	8	0	1	3	4	4	4	3	1	0	1	3	4	4	4	3	1	0	1	3	4	4	4	3	1	9.3	9.3	9.3	101.92	912	912	0	88.927	0	1.8	4.1	5.3	5.3	5.8
Q01560	Q01560	4	4	4	Nucleolar protein 3	NPL3	NOP3_YEAST Nucleolar protein 3 OS=Saccharomyces cerevisiae (strain ATCC 204508 / S288c) OX=559292 GN=NPL3 PE=1 SV=1	1	4	4	4	2	3	3	2	2	3	1	2	2	3	3	2	2	3	1	2	2	3	3	2	2	3	1	2	12.1	12.1	12.1	45.407	414	414	0	108.53	5.1	8.2	8.9	5.1	5.1	8.9
Q01662	Q01662	3	3	3	Methionine aminopeptidase 1	MAP1	MAP1_YEAST Methionine aminopeptidase 1 OS=Saccharomyces cerevisiae (strain ATCC 204508 / S288c) OX=559292 GN=MAP1 PE=1 SV=2	1	3	3	3	0	0	2	1	3	1	1	2	0	0	2	1	3	1	1	2	0	0	2	1	3	1	1	2	10.3	10.3	10.3	43.373	387	387	0	38.235	0	0	7.2	2.6	10.3	2.6
Q01855	Q01855	4	4	4	40S ribosomal protein S15	RPS15	RS15_YEAST 40S ribosomal protein S15 OS=Saccharomyces cerevisiae (strain ATCC 204508 / S288c) OX=559292 GN=RPS15 PE=1 SV=1	1	4	4	4	4	3	4	4	3	4	4	4	4	3	4	4	3	4	4	4	4	3	4	4	3	4	4	4	38	38	38	16.002	142	142	0	41.542	38	24.6	38	38	24.6	38
Q02326	Q02326	7	3	3	60S ribosomal protein L6-A	RPL6A	RL6A_YEAST 60S ribosomal protein L6-A OS=Saccharomyces cerevisiae (strain ATCC 204508 / S288c) OX=559292 GN=RPL6A PE=1 SV=2	1	7	3	3	6	3	6	5	5	4	5	5	2	1	2	1	1	1	1	2	2	1	2	1	1	1	1	2	38.1	14.8	14.8	19.961	176	176	0	28.406	30.1	16.5	30.1	29.5	29.5	25
Q02455	Q02455	1	1	1	Protein MLP1	MLP1	MLP1_YEAST Protein MLP1 OS=Saccharomyces cerevisiae (strain ATCC 204508 / S288c) OX=559292 GN=MLP1 PE=1 SV=2	1	1	1	1	1	0	0	1	0	0	0	0	1	0	0	1	0	0	0	0	1	0	0	1	0	0	0	0	0.7	0.7	0.7	218.45	1875	1875	0.0063091	6.2502	0.7	0	0	0.7	0	0
Q02486	Q02486	8	8	8	ARS-binding factor 2, mitochondrial	ABF2	ABF2_YEAST ARS-binding factor 2, mitochondrial OS=Saccharomyces cerevisiae (strain ATCC 204508 / S288c) OX=559292 GN=ABF2 PE=1 SV=1	1	8	8	8	5	1	3	5	4	4	3	6	5	1	3	5	4	4	3	6	5	1	3	5	4	4	3	6	41	41	41	21.561	183	183	0	51.064	27.9	6.6	14.2	24.6	20.2	20.8
Q02642	Q02642	2	2	2	Nascent polypeptide-associated complex subunit beta-1	EGD1	NACB1_YEAST Nascent polypeptide-associated complex subunit beta-1 OS=Saccharomyces cerevisiae (strain ATCC 204508 / S288c) OX=559292 GN=EGD1 PE=1 SV=2	1	2	2	2	2	0	0	0	0	0	0	0	2	0	0	0	0	0	0	0	2	0	0	0	0	0	0	0	26.1	26.1	26.1	17.02	157	157	0	12.446	26.1	0	0	0	0	0
Q12672;Q02753	Q12672;Q02753	5;5	5;5	5;5	60S ribosomal protein L21-B;60S ribosomal protein L21-A	RPL21B;RPL21A	RL21B_YEAST 60S ribosomal protein L21-B OS=Saccharomyces cerevisiae (strain ATCC 204508 / S288c) OX=559292 GN=RPL21B PE=1 SV=1;RL21A_YEAST 60S ribosomal protein L21-A OS=Saccharomyces cerevisiae (strain ATCC 204508 / S288c) OX=559292 GN=RPL21A PE=1 SV=1	2	5	5	5	4	2	4	5	2	4	5	5	4	2	4	5	2	4	5	5	4	2	4	5	2	4	5	5	35	35	35	18.274	160	160;160	0	45.274	21.9	10.6	21.9	35	10.6	21.9
Q03063	Q03063	7	7	7	Down-regulator of invasive growth 1	DIG1	DIG1_YEAST Down-regulator of invasive growth 1 OS=Saccharomyces cerevisiae (strain ATCC 204508 / S288c) OX=559292 GN=DIG1 PE=1 SV=1	1	7	7	7	5	3	4	3	4	2	3	5	5	3	4	3	4	2	3	5	5	3	4	3	4	2	3	5	25.2	25.2	25.2	49.356	452	452	0	111.45	18.8	11.1	14.8	11.1	13.1	7.3
Q03088	Q03088	12	12	11	Styryl dye vacuolar localization protein 3	SVL3	SVL3_YEAST Styryl dye vacuolar localization protein 3 OS=Saccharomyces cerevisiae (strain ATCC 204508 / S288c) OX=559292 GN=SVL3 PE=1 SV=1	1	12	12	11	10	5	1	3	7	5	5	5	10	5	1	3	7	5	5	5	10	4	1	3	7	5	5	5	18.1	18.1	17.2	92.143	825	825	0	126.59	15.3	6.7	1.2	4.6	10.7	8.2
Q03690	Q03690	43	43	43	Clustered mitochondria protein 1	CLU1	CLU_YEAST Clustered mitochondria protein 1 OS=Saccharomyces cerevisiae (strain ATCC 204508 / S288c) OX=559292 GN=CLU1 PE=1 SV=1	1	43	43	43	33	21	30	31	33	30	26	30	33	21	30	31	33	30	26	30	33	21	30	31	33	30	26	30	38.9	38.9	38.9	145.16	1277	1277	0	323.31	31	18.5	28.5	28.6	30.6	27.4
Q03772	Q03772	3	3	3	Pre-mRNA-splicing factor CWC15	CWC15	CWC15_YEAST Pre-mRNA-splicing factor CWC15 OS=Saccharomyces cerevisiae (strain ATCC 204508 / S288c) OX=559292 GN=CWC15 PE=1 SV=1	1	3	3	3	0	1	0	0	1	1	0	1	0	1	0	0	1	1	0	1	0	1	0	0	1	1	0	1	20	20	20	19.935	175	175	0	19.706	0	6.3	0	0	6.3	7.4
Q03774	Q03774	4	4	4	tRNA (guanine-N(7)-)-methyltransferase non-catalytic subunit TRM82	TRM82	TRM82_YEAST tRNA (guanine-N(7)-)-methyltransferase non-catalytic subunit TRM82 OS=Saccharomyces cerevisiae (strain ATCC 204508 / S288c) OX=559292 GN=TRM82 PE=1 SV=1	1	4	4	4	3	1	0	0	1	1	0	2	3	1	0	0	1	1	0	2	3	1	0	0	1	1	0	2	10.8	10.8	10.8	50.487	444	444	0	23.918	7.4	2.3	0	0	2.3	2.3
Q03862	Q03862	1	1	1	Probable metalloprotease ARX1	ARX1	ARX1_YEAST Probable metalloprotease ARX1 OS=Saccharomyces cerevisiae (strain ATCC 204508 / S288c) OX=559292 GN=ARX1 PE=1 SV=1	1	1	1	1	0	1	0	0	0	0	0	0	0	1	0	0	0	0	0	0	0	1	0	0	0	0	0	0	2.2	2.2	2.2	65.212	593	593	0	8.2199	0	2.2	0	0	0	0
Q03973	Q03973	1	1	1	High mobility group protein 1	HMO1	HMO1_YEAST High mobility group protein 1 OS=Saccharomyces cerevisiae (strain ATCC 204508 / S288c) OX=559292 GN=HMO1 PE=1 SV=1	1	1	1	1	0	0	0	1	0	0	0	1	0	0	0	1	0	0	0	1	0	0	0	1	0	0	0	1	4.9	4.9	4.9	27.544	246	246	0	6.7658	0	0	0	4.9	0	0
Q04585	Q04585	1	1	1	Uncharacterized sugar kinase YDR109C	YDR109C	YDR09_YEAST Uncharacterized sugar kinase YDR109C OS=Saccharomyces cerevisiae (strain ATCC 204508 / S288c) OX=559292 GN=YDR109C PE=1 SV=1	1	1	1	1	0	0	0	1	0	0	0	0	0	0	0	1	0	0	0	0	0	0	0	1	0	0	0	0	2	2	2	79.16	715	715	0	6.6384	0	0	0	2	0	0
Q04638	Q04638	1	1	1	Translation termination inhibitor protein ITT1	ITT1	ITT1_YEAST Translation termination inhibitor protein ITT1 OS=Saccharomyces cerevisiae (strain ATCC 204508 / S288c) OX=559292 GN=ITT1 PE=1 SV=1	1	1	1	1	1	1	1	1	1	1	1	1	1	1	1	1	1	1	1	1	1	1	1	1	1	1	1	1	3.4	3.4	3.4	54.095	464	464	1	-2	3.4	3.4	3.4	3.4	3.4	3.4
Q04739	Q04739	6	4	4	SNF1 protein kinase subunit beta-3	GAL83	GAL83_YEAST SNF1 protein kinase subunit beta-3 OS=Saccharomyces cerevisiae (strain ATCC 204508 / S288c) OX=559292 GN=GAL83 PE=1 SV=1	1	6	4	4	4	4	5	4	4	4	5	4	3	3	3	3	3	3	4	3	3	3	3	3	3	3	4	3	23	18.5	18.5	46.648	417	417	0	50.655	12.9	12.9	15.6	12.9	12.9	12.9
Q04868	Q04868	1	1	1	Elongator complex protein 6	ELP6	ELP6_YEAST Elongator complex protein 6 OS=Saccharomyces cerevisiae (strain ATCC 204508 / S288c) OX=559292 GN=ELP6 PE=1 SV=1	1	1	1	1	0	1	0	0	0	0	0	0	0	1	0	0	0	0	0	0	0	1	0	0	0	0	0	0	4	4	4	30.573	273	273	0.0064309	6.3877	0	4	0	0	0	0
Q05518	Q05518	5	5	5	Protein PAL1	PAL1	PAL1_YEAST Protein PAL1 OS=Saccharomyces cerevisiae (strain ATCC 204508 / S288c) OX=559292 GN=PAL1 PE=1 SV=1	1	5	5	5	3	2	4	3	3	1	4	2	3	2	4	3	3	1	4	2	3	2	4	3	3	1	4	2	13.2	13.2	13.2	54.995	499	499	0	63.044	8	5.8	10.4	8.6	8.2	2.4
Q05948	Q05948	2	2	2	Uncharacterized SVF1-like protein YLR225C	YLR225C	YL225_YEAST Uncharacterized SVF1-like protein YLR225C OS=Saccharomyces cerevisiae (strain ATCC 204508 / S288c) OX=559292 GN=YLR225C PE=1 SV=1	1	2	2	2	2	0	0	0	0	0	0	1	2	0	0	0	0	0	0	1	2	0	0	0	0	0	0	1	5.4	5.4	5.4	46.422	407	407	0	14.165	5.4	0	0	0	0	0
Q06178	Q06178	14	9	9	Nicotinamide/nicotinic acid mononucleotide adenylyltransferase 1	NMA1	NMA1_YEAST Nicotinamide/nicotinic acid mononucleotide adenylyltransferase 1 OS=Saccharomyces cerevisiae (strain ATCC 204508 / S288c) OX=559292 GN=NMA1 PE=1 SV=1	1	14	9	9	10	7	13	11	13	5	11	7	7	6	9	9	9	4	8	6	7	6	9	9	9	4	8	6	37.2	25.9	25.9	45.859	401	401	0	188.3	26.4	18.5	34.2	31.9	36.9	14.2
Q06406	Q06406	2	2	2	U6 snRNA-associated Sm-like protein LSm6	LSM6	LSM6_YEAST U6 snRNA-associated Sm-like protein LSm6 OS=Saccharomyces cerevisiae (strain ATCC 204508 / S288c) OX=559292 GN=LSM6 PE=1 SV=2	1	2	2	2	1	0	0	0	0	1	0	1	1	0	0	0	0	1	0	1	1	0	0	0	0	1	0	1	30.2	30.2	30.2	9.3975	86	86	0	12.991	20.9	0	0	0	0	20.9
Q06568	Q06568	1	1	1	Nuclear distribution protein nudE homolog 1	NDL1	NDE1_YEAST Nuclear distribution protein nudE homolog 1 OS=Saccharomyces cerevisiae (strain ATCC 204508 / S288c) OX=559292 GN=NDL1 PE=1 SV=1	1	1	1	1	1	0	1	0	0	0	1	0	1	0	1	0	0	0	1	0	1	0	1	0	0	0	1	0	5.8	5.8	5.8	21.53	189	189	0.0063291	6.2694	5.8	0	5.8	0	0	0
Q07381	Q07381	2	2	2	Ribosome biogenesis protein TSR1	TSR1	TSR1_YEAST Ribosome biogenesis protein TSR1 OS=Saccharomyces cerevisiae (strain ATCC 204508 / S288c) OX=559292 GN=TSR1 PE=1 SV=1	1	2	2	2	0	2	1	1	1	1	2	0	0	2	1	1	1	1	2	0	0	2	1	1	1	1	2	0	2.3	2.3	2.3	90.746	788	788	0	16.828	0	2.3	1.3	1	1.3	1.3
Q07478	Q07478	1	1	1	ATP-dependent RNA helicase SUB2	SUB2	SUB2_YEAST ATP-dependent RNA helicase SUB2 OS=Saccharomyces cerevisiae (strain ATCC 204508 / S288c) OX=559292 GN=SUB2 PE=1 SV=1	1	1	1	1	0	0	0	0	0	0	1	0	0	0	0	0	0	0	1	0	0	0	0	0	0	0	1	0	3.8	3.8	3.8	50.308	446	446	0	6.9273	0	0	0	0	0	0
Q07653	Q07653	35	35	35	Protein HBT1	HBT1	HBT1_YEAST Protein HBT1 OS=Saccharomyces cerevisiae (strain ATCC 204508 / S288c) OX=559292 GN=HBT1 PE=1 SV=1	1	35	35	35	10	5	11	11	19	12	27	16	10	5	11	11	19	12	27	16	10	5	11	11	19	12	27	16	42.7	42.7	42.7	113.61	1046	1046	0	323.31	12.7	6.7	15.1	12.6	25	14.2
Q08412	Q08412	2	2	2	Ubiquitin-binding protein CUE5	CUE5	CUE5_YEAST Ubiquitin-binding protein CUE5 OS=Saccharomyces cerevisiae (strain ATCC 204508 / S288c) OX=559292 GN=CUE5 PE=1 SV=1	1	2	2	2	0	0	0	0	0	0	0	2	0	0	0	0	0	0	0	2	0	0	0	0	0	0	0	2	6.8	6.8	6.8	46.869	411	411	0	21.757	0	0	0	0	0	0
Q08687	Q08687	1	1	1	Translation machinery-associated protein 16	TMA16	TMA16_YEAST Translation machinery-associated protein 16 OS=Saccharomyces cerevisiae (strain ATCC 204508 / S288c) OX=559292 GN=TMA16 PE=1 SV=2	1	1	1	1	0	0	1	0	0	0	0	0	0	0	1	0	0	0	0	0	0	0	1	0	0	0	0	0	7.3	7.3	7.3	20.839	178	178	0.0093168	6.1891	0	0	7.3	0	0	0
Q08962	Q08962	1	1	1	60S ribosome subunit biogenesis protein NIP7	NIP7	NIP7_YEAST 60S ribosome subunit biogenesis protein NIP7 OS=Saccharomyces cerevisiae (strain ATCC 204508 / S288c) OX=559292 GN=NIP7 PE=1 SV=1	1	1	1	1	0	1	0	0	0	0	0	0	0	1	0	0	0	0	0	0	0	1	0	0	0	0	0	0	6.1	6.1	6.1	20.38	181	181	0	6.7559	0	6.1	0	0	0	0
Q12009	Q12009	2	2	2	tRNA (guanine-N(7)-)-methyltransferase	TRM8	TRMB_YEAST tRNA (guanine-N(7)-)-methyltransferase OS=Saccharomyces cerevisiae (strain ATCC 204508 / S288c) OX=559292 GN=TRM8 PE=1 SV=1	1	2	2	2	2	0	0	1	1	0	0	1	2	0	0	1	1	0	0	1	2	0	0	1	1	0	0	1	9.4	9.4	9.4	33.391	286	286	0	18.223	9.4	0	0	4.2	4.2	0
Q12038	Q12038	1	1	1	Lethal(2) giant larvae protein homolog SRO7	SRO7	SRO7_YEAST Lethal(2) giant larvae protein homolog SRO7 OS=Saccharomyces cerevisiae (strain ATCC 204508 / S288c) OX=559292 GN=SRO7 PE=1 SV=1	1	1	1	1	0	0	0	0	1	0	0	0	0	0	0	0	1	0	0	0	0	0	0	0	1	0	0	0	0.7	0.7	0.7	114.51	1033	1033	0.0063492	6.2773	0	0	0	0	0.7	0
Q12114	Q12114	1	1	1	Chitin biosynthesis protein CHS5	CHS5	CHS5_YEAST Chitin biosynthesis protein CHS5 OS=Saccharomyces cerevisiae (strain ATCC 204508 / S288c) OX=559292 GN=CHS5 PE=1 SV=1	1	1	1	1	1	0	0	0	0	0	0	0	1	0	0	0	0	0	0	0	1	0	0	0	0	0	0	0	1.8	1.8	1.8	73.638	671	671	1	-2	1.8	0	0	0	0	0
Q12115	Q12115	1	1	1	Putative uncharacterized protein YDL016C	YDL016C	YD016_YEAST Putative uncharacterized protein YDL016C OS=Saccharomyces cerevisiae (strain ATCC 204508 / S288c) OX=559292 GN=YDL016C PE=5 SV=1	1	1	1	1	1	1	0	0	1	1	1	1	1	1	0	0	1	1	1	1	1	1	0	0	1	1	1	1	8	8	8	11.371	100	100	1	-2	8	8	0	0	8	8
Q12118	Q12118	4	4	4	Small glutamine-rich tetratricopeptide repeat-containing protein 2	SGT2	SGT2_YEAST Small glutamine-rich tetratricopeptide repeat-containing protein 2 OS=Saccharomyces cerevisiae (strain ATCC 204508 / S288c) OX=559292 GN=SGT2 PE=1 SV=1	1	4	4	4	1	0	0	0	2	1	0	3	1	0	0	0	2	1	0	3	1	0	0	0	2	1	0	3	13.6	13.6	13.6	37.218	346	346	0	33.766	3.8	0	0	0	6.4	3.8
Q12122;P48570	Q12122;P48570	4;3	4;3	4;3	Homocitrate synthase, mitochondrial;Homocitrate synthase, cytosolic isozyme	LYS21;LYS20	HOSM_YEAST Homocitrate synthase, mitochondrial OS=Saccharomyces cerevisiae (strain ATCC 204508 / S288c) OX=559292 GN=LYS21 PE=1 SV=1;HOSC_YEAST Homocitrate synthase, cytosolic isozyme OS=Saccharomyces cerevisiae (strain ATCC 204508 / S288c) OX=559292 GN=LY	2	4	4	4	2	0	0	1	2	0	0	0	2	0	0	1	2	0	0	0	2	0	0	1	2	0	0	0	10.5	10.5	10.5	48.594	440	440;428	0	32.881	5.7	0	0	2.3	5.2	0
Q12143	Q12143	1	1	1	Kinetochore-associated protein NSL1	NSL1	NSL1_YEAST Kinetochore-associated protein NSL1 OS=Saccharomyces cerevisiae (strain ATCC 204508 / S288c) OX=559292 GN=NSL1 PE=1 SV=1	1	1	1	1	0	1	0	0	1	0	1	0	0	1	0	0	1	0	1	0	0	1	0	0	1	0	1	0	5.6	5.6	5.6	25.416	216	216	1	-2	0	5.6	0	0	5.6	0
Q12159	Q12159	3	3	3	RNA annealing protein YRA1	YRA1	YRA1_YEAST RNA annealing protein YRA1 OS=Saccharomyces cerevisiae (strain ATCC 204508 / S288c) OX=559292 GN=YRA1 PE=1 SV=2	1	3	3	3	0	2	0	0	0	2	1	1	0	2	0	0	0	2	1	1	0	2	0	0	0	2	1	1	14.2	14.2	14.2	24.955	226	226	0	37.631	0	10.6	0	0	0	10.6
Q12213	Q12213	12	1	1	60S ribosomal protein L7-B	RPL7B	RL7B_YEAST 60S ribosomal protein L7-B OS=Saccharomyces cerevisiae (strain ATCC 204508 / S288c) OX=559292 GN=RPL7B PE=1 SV=3	1	12	1	1	9	7	12	11	9	8	11	9	1	1	1	1	1	1	1	1	1	1	1	1	1	1	1	1	46.7	3.7	3.7	27.696	244	244	0	12.837	38.9	25.8	46.7	42.6	39.8	35.7
Q12259	Q12259	1	1	1	BTB/POZ domain-containing protein YLR108C		YL108_YEAST BTB/POZ domain-containing protein YLR108C OS=Saccharomyces cerevisiae (strain ATCC 204508 / S288c) OX=559292 GN=YLR108C PE=1 SV=1	1	1	1	1	0	0	0	0	1	0	0	0	0	0	0	0	1	0	0	0	0	0	0	0	1	0	0	0	2.1	2.1	2.1	55.6	485	485	0.0062696	6.2187	0	0	0	0	2.1	0
Q12285	Q12285	3	3	3	Ubiquitin-like protein MDY2	MDY2	MDY2_YEAST Ubiquitin-like protein MDY2 OS=Saccharomyces cerevisiae (strain ATCC 204508 / S288c) OX=559292 GN=MDY2 PE=1 SV=1	1	3	3	3	1	1	0	0	1	0	0	0	1	1	0	0	1	0	0	0	1	1	0	0	1	0	0	0	16.5	16.5	16.5	23.732	212	212	0	20.522	5.2	5.2	0	0	6.1	0
Q12305	Q12305	2	2	2	Thiosulfate sulfurtransferase RDL1, mitochondrial	RDL1	RDL1_YEAST Thiosulfate:glutathione sulfurtransferase OS=Saccharomyces cerevisiae (strain ATCC 204508 / S288c) OX=559292 GN=RDL1 PE=1 SV=1	1	2	2	2	1	0	1	2	2	1	2	2	1	0	1	2	2	1	2	2	1	0	1	2	2	1	2	2	18.7	18.7	18.7	15.413	139	139	0	15.328	10.8	0	7.9	18.7	18.7	7.9
Q12329	Q12329	8	8	8	Heat shock protein 42	HSP42	HSP42_YEAST Heat shock protein 42 OS=Saccharomyces cerevisiae (strain ATCC 204508 / S288c) OX=559292 GN=HSP42 PE=1 SV=1	1	8	8	8	8	1	5	3	2	2	3	3	8	1	5	3	2	2	3	3	8	1	5	3	2	2	3	3	32	32	32	42.816	375	375	0	71.015	32	2.9	23.2	10.4	7.5	7.5
Q12502	Q12502	1	1	1	Protein LDB19	LDB19	LDB19_YEAST Protein LDB19 OS=Saccharomyces cerevisiae (strain ATCC 204508 / S288c) OX=559292 GN=LDB19 PE=1 SV=1	1	1	1	1	0	0	0	0	1	0	0	0	0	0	0	0	1	0	0	0	0	0	0	0	1	0	0	0	1.6	1.6	1.6	89.825	818	818	1	-2	0	0	0	0	1.6	0
Q3E772	Q3E772	2	2	2	Uncharacterized protein YGR169C-A	YGR169C-A	LSO2_YEAST Protein LSO2 OS=Saccharomyces cerevisiae (strain ATCC 204508 / S288c) OX=559292 GN=LSO2 PE=2 SV=1	1	2	2	2	0	1	0	1	0	0	0	0	0	1	0	1	0	0	0	0	0	1	0	1	0	0	0	0	28.3	28.3	28.3	10.495	92	92	0	19.09	0	14.1	0	14.1	0	0
Q3E7Y3;P0C0W1	Q3E7Y3;P0C0W1	7;6	7;6	7;6	40S ribosomal protein S22-B;40S ribosomal protein S22-A	RPS22B;RPS22A	RS22B_YEAST 40S ribosomal protein S22-B OS=Saccharomyces cerevisiae (strain ATCC 204508 / S288c) OX=559292 GN=RPS22B PE=1 SV=3;RS22A_YEAST 40S ribosomal protein S22-A OS=Saccharomyces cerevisiae (strain ATCC 204508 / S288c) OX=559292 GN=RPS22A PE=1 SV=2	2	7	7	7	5	5	5	6	5	6	6	4	5	5	5	6	5	6	6	4	5	5	5	6	5	6	6	4	53.8	53.8	53.8	14.626	130	130;130	0	159.14	41.5	37.7	41.5	43.1	41.5	43.1
Q99321	Q99321	5	5	5	Diphosphoinositol polyphosphate phosphohydrolase DDP1	DDP1	DDP1_YEAST Diphosphoinositol polyphosphate phosphohydrolase DDP1 OS=Saccharomyces cerevisiae (strain ATCC 204508 / S288c) OX=559292 GN=DDP1 PE=1 SV=3	1	5	5	5	5	2	1	1	0	2	1	1	5	2	1	1	0	2	1	1	5	2	1	1	0	2	1	1	31.4	31.4	31.4	21.572	188	188	0	36.491	31.4	13.8	8.5	8.5	0	14.9
Q99383	Q99383	11	11	11	Nuclear polyadenylated RNA-binding protein 4	HRP1	HRP1_YEAST Nuclear polyadenylated RNA-binding protein 4 OS=Saccharomyces cerevisiae (strain ATCC 204508 / S288c) OX=559292 GN=HRP1 PE=1 SV=1	1	11	11	11	8	6	7	7	8	7	10	8	8	6	7	7	8	7	10	8	8	6	7	7	8	7	10	8	33.1	33.1	33.1	59.649	534	534	0	136.41	23.2	16.9	21.7	19.5	21	21.7
Q9ZZX7	Q9ZZX7	1	1	1	Putative uncharacterized protein Q0032, mitochondrial		Q0032_YEAST Putative uncharacterized protein Q0032, mitochondrial OS=Saccharomyces cerevisiae (strain ATCC 204508 / S288c) OX=559292 GN=Q0032 PE=5 SV=1	1	1	1	1	0	0	0	0	0	0	1	0	0	0	0	0	0	0	1	0	0	0	0	0	0	0	1	0	12.5	12.5	12.5	12.471	96	96	1	-2	0	0	0	0	0	0
REV__CON__P00761	REV__CON__P00761	1	1	1				1	1	1	1	1	1	1	1	0	0	1	1	1	1	1	1	0	0	1	1	1	1	1	1	0	0	1	1	0	0	0	24.409	231	231	0.0033003	6.612	0	0	0	0	0	0
REV__P38713	REV__P38713	1	1	1			OSH3_YEAST Oxysterol-binding protein homolog 3 OS=Saccharomyces cerevisiae (strain ATCC 204508 / S288c) OX=559292 GN=OSH3 PE=1 SV=1	1	1	1	1	0	0	1	1	1	0	1	0	0	0	1	1	1	0	1	0	0	0	1	1	1	0	1	0	0	0	0	113.76	996	996	0.009375	6.2074	0	0	0	0	0	0
REV__P40159	REV__P40159	1	1	1			YNU8_YEAST Uncharacterized protein YNL208W OS=Saccharomyces cerevisiae (strain ATCC 204508 / S288c) OX=559292 GN=YNL208W PE=1 SV=2	1	1	1	1	0	0	1	1	0	0	0	0	0	0	1	1	0	0	0	0	0	0	1	1	0	0	0	0	0	0	0	20.151	199	199	0.0065574	6.5597	0	0	0	0	0	0
REV__P47068	REV__P47068	1	1	1			BBC1_YEAST Myosin tail region-interacting protein MTI1 OS=Saccharomyces cerevisiae (strain ATCC 204508 / S288c) OX=559292 GN=BBC1 PE=1 SV=2	1	1	1	1	1	0	0	0	0	0	0	0	1	0	0	0	0	0	0	0	1	0	0	0	0	0	0	0	0	0	0	128.29	1157	1157	1	-2	0	0	0	0	0	0
REV__Q6B0R2	REV__Q6B0R2	1	1	1			YM193_YEAST Putative uncharacterized protein YMR193C-A OS=Saccharomyces cerevisiae (strain ATCC 204508 / S288c) OX=559292 GN=YMR193C-A PE=5 SV=1	1	1	1	1	0	0	0	0	0	0	1	0	0	0	0	0	0	0	1	0	0	0	0	0	0	0	1	0	0	0	0	15.36	128	128	1	-2	0	0	0	0	0	0
REV__Q92328	REV__Q92328	1	1	1			MDM12_YEAST Mitochondrial distribution and morphology protein 12 OS=Saccharomyces cerevisiae (strain ATCC 204508 / S288c) OX=559292 GN=MDM12 PE=1 SV=2	1	1	1	1	1	0	0	0	1	0	0	0	1	0	0	0	1	0	0	0	1	0	0	0	1	0	0	0	0	0	0	30.728	271	271	1	-2	0	0	0	0	0	0
[truncated: 24 more columns]
